# Supplementary material for: Management of veterinary anaesthesia in small animals: A survey of current practice in Quebec
Source: PLoS One. 2020 Jan 16;15(1):e0227204. doi: 10.1371/journal.pone.0227204 (PMC6964820; doi:10.1371/journal.pone.0227204)
Supplement: S1 File — Database of the responses collected from the 156 responders to the survey for the part–Evaluation and management of anaesthetic risk (see S1 Appendix for detailed questions). (XLSX) [file pone.0227204.s002.xlsx]

## Sheet: Feuil1
Vous êtes ?	Vous avez obtenu votre diplôme de médecin vétérinaire depuis ?	<strong>Combien d’animaux sont anesthésiés</strong> en moyenne par jour dans votre structure ?	Vous exercez dans ?		Fournissez-vous aux propriétaires des dépliants (ou autres modalités d’information) expliquant en quoi consiste l’anesthésie de son animal et quels sont les risques ?	Si oui, qui explique les risques anesthésiques au propriétaire ? (Sélectionnez autant de cases que nécessaire)			Les animaux ont rarement besoin d'analgésie en post-opératoire. Êtes vous d’accord avec cette proposition ?	Donnez-vous le choix à la <strong>prise en charge de la douleur</strong> post-opératoire ?	Si oui, qui donne le choix au client de la prise en charge de la douleur ? (Sélectionnez autant de cases que nécessaire)			Faites-vous remplir et signer par le propriétaire un <strong>formulaire de consentement</strong> éclairé ?	Quel est le pourcentage de clients qui exprime de l’inquiétude vis-à-vis de l’anesthésie ?	Comment pratiquez-vous le <strong>jeûne pré-anesthésique</strong> ? - (diète solide)<br />(Sélectionnez autant de cases que nécessaire)												Comment pratiquez-vous le <strong>jeûne pré-anesthésique</strong> ? - (eau)<br />(Sélectionnez autant de cases que nécessaire)												Pour quelle(s) catégorie(s) de patients réalisez-vous un <strong>examen clinique complet</strong> ? (Sélectionnez autant de cases que nécessaire)				Indiquez les <strong>paramètres évalués</strong> lors de l’examen clinique pré-anesthésique. (Sélectionnez autant de cases que nécessaire)
Réponse	Réponse	Réponse	Réponse		Réponse	Secrétaire	Technicien en santé animale	Vétérinaire	Réponse	Réponse	Secrétaire	Technicien en santé animale	Vétérinaire	Réponse	Réponse	Pas de jeûne - Tous les patients	Pas de jeûne - En bonne santé	Pas de jeûne - Pédiatriques	Pas de jeûne - Débilités / gériatriques	6-12 heures avant anesthésie - Tous les patients	6-12 heures avant anesthésie - En bonne santé	6-12 heures avant anesthésie - Pédiatriques	6-12 heures avant anesthésie - Débilités / gériatriques	4 heures ou moins avant l’anesthésie - Tous les patients	4 heures ou moins avant l’anesthésie - En bonne santé	4 heures ou moins avant l’anesthésie - Pédiatriques	4 heures ou moins avant l’anesthésie - Débilités / gériatriques	Pas de jeûne - Tous les patients	Pas de jeûne - En bonne santé	Pas de jeûne - Pédiatriques	Pas de jeûne - Débilités / gériatriques	6-12 heures avant anesthésie - Tous les patients	6-12 heures avant anesthésie - En bonne santé	6-12 heures avant anesthésie - Pédiatriques	6-12 heures avant anesthésie - Débilités / gériatriques	20 minutes ou moins avant l’anesthésie - Tous les patients	20 minutes ou moins avant l’anesthésie - En bonne santé	20 minutes ou moins avant l’anesthésie - Pédiatriques	20 minutes ou moins avant l’anesthésie - Débilités / gériatriques	Tout animal devant être anesthésié	Chez les jeunes	Chez les vieux	Sur les animaux débilités	Tous ces paramètres	Fréquence cardiaque	Auscultation cardiaque	Auscultation thoracique	Prise de pouls périphérique concomitante à l’auscultation cardiaque	Fréquence respiratoire
une femme	Plus 15 ans	2 – 3	premiereligne		Non				Non	Oui	Non	Oui	Oui	Oui	61 – 80 %	Non	Non	Oui	Oui	Non	Oui	Non	Non	Oui	Oui	Oui	Oui	Non	Non	Non	Non	Non	Non	Non	Non	Oui	Oui	Oui	Oui	Oui	Oui	Oui	Oui	Non	Oui	Oui	Non	Oui	Non
une femme	Plus 15 ans	10 et plus	premiereligne		Non				Non	Oui	Non	Oui	Oui	Non	10 – 40%	Non	Non	Non	Non	Oui	Oui	Oui	Oui	Non	Non	Non	Non	Oui	Oui	Oui	Oui	Non	Non	Non	Non	Non	Non	Non	Non	Oui	Oui	Oui	Oui	Non	Non	Non	Non	Non	Non
une femme	Entre 3 et 7 ans	4 – 6	premiereligne		Non				Non	Oui	Non	Oui	Non	Non	10 – 40%	Non	Non	Non	Non	Non	Oui	Non	Non	Non	Non	Oui	Oui	Oui	Oui	Oui	Oui	Non	Non	Non	Non	Non	Non	Non	Non	Oui	Oui	Oui	Oui	Oui	Oui	Oui	Oui	Oui	Oui
une femme	Plus 15 ans	4 – 6	premiereligne		Non				Non	Oui	Non	Oui	Oui	Oui	10 – 40%	Non	Non	Non	Non	Non	Oui	Non	Non	Non	Non	Oui	Oui	Oui	Oui	Oui	Oui	Non	Non	Non	Non	Non	Non	Non	Non	Oui	Oui	Oui	Oui	Non	Non	Oui	Oui	Non	Non
une femme	Entre 7,1 et 15 ans	0 – 1	premiereligne		Oui	Non	Oui	Oui	Non	Oui	Non	Oui	Oui	Oui	10 – 40%	Non	Non	Non	Non	Oui	Oui	Oui	Oui	Non	Non	Non	Non	Oui	Oui	Oui	Oui	Non	Non	Non	Non	Non	Non	Non	Non	Non	Non	Non	Oui	Non	Oui	Oui	Oui	Non	Oui
un homme	Plus 15 ans	7 – 9	centrereference		Non				Non	Non				Oui	Moins de 10%	Non	Non	Non	Non	Non	Oui	Non	Oui	Non	Non	Oui	Non	Non	Non	Non	Non	Non	Non	Non	Non	Oui	Oui	Oui	Oui	Oui	Oui	Oui	Oui	Non	Oui	Oui	Non	Non	Oui
une femme	Entre 3 et 7 ans	0 – 1	premiereligne		Non				Non	Oui	Non	Non	Oui	Oui	10 – 40%	Non	Non	Non	Non	Oui	Oui	Oui	Oui	Non	Non	Non	Non	Non	Non	Non	Non	Non	Non	Non	Non	Oui	Oui	Oui	Oui	Oui	Oui	Oui	Oui	Non	Non	Non	Non	Non	Non
une femme	Plus 15 ans	4 – 6	premiereligne		Non				Non	Non				Oui	10 – 40%	Non	Non	Non	Non	Non	Oui	Non	Oui	Non	Non	Oui	Non	Oui	Oui	Oui	Oui	Non	Non	Non	Non	Non	Non	Non	Non	Oui	Oui	Oui	Oui	Oui	Oui	Oui	Oui	Oui	Oui
une femme	Entre 7,1 et 15 ans	2 – 3	premiereligne		Oui	Non	Oui	Oui	Non	Oui	Non	Oui	Oui	Oui	41 – 60%	Non	Non	Non	Non	Oui	Oui	Oui	Oui	Non	Non	Non	Non	Oui	Oui	Oui	Oui	Non	Non	Non	Non	Non	Non	Non	Non	Oui	Oui	Oui	Oui	Oui	Oui	Oui	Oui	Oui	Oui
une femme	Entre 3 et 7 ans	2 – 3	premiereligne		Oui	Non	Oui	Oui	Non	Oui	Non	Oui	Non	Oui	61 – 80 %	Non	Non	Non	Non	Non	Oui	Oui	Oui	Non	Non	Non	Non	Oui	Oui	Oui	Oui	Non	Non	Non	Non	Non	Non	Non	Non	Oui	Oui	Oui	Oui	Non	Oui	Oui	Oui	Oui	Oui
une femme	Entre 3 et 7 ans	7 – 9	premiereligne		Non				Non	Oui	Non	Oui	Oui	Oui	Moins de 10%	Non	Non	Non	Non	Oui	Oui	Oui	Oui	Non	Non	Non	Non	Non	Non	Non	Non	Non	Non	Non	Non	Oui	Oui	Oui	Oui	Oui	Oui	Oui	Oui	Non	Oui	Oui	Oui	Non	Non
un homme	Plus 15 ans	10 et plus	premiereligne		Non				Non	Non				Oui	10 – 40%	Non	Non	Non	Oui	Non	Oui	Non	Non	Non	Non	Non	Non	Non	Non	Non	Non	Non	Oui	Non	Non	Non	Non	Non	Oui	Non	Non	Oui	Oui	Non	Oui	Oui	Non	Non	Oui
une femme	Plus 15 ans	2 – 3	premiereligne		Non				Non	Non				Oui	Moins de 10%	Non	Non	Non	Non	Oui	Oui	Oui	Oui	Non	Non	Oui	Oui	Non	Non	Non	Non	Non	Non	Non	Non	Oui	Oui	Oui	Oui	Oui	Oui	Oui	Oui	Non	Oui	Oui	Oui	Non	Oui
une femme	Plus 15 ans	10 et plus	centrereference		Non				Non	Non				Oui	Moins de 10%	Non	Non	Non	Non	Non	Oui	Non	Oui	Non	Non	Oui	Non	Oui	Oui	Oui	Oui	Non	Non	Non	Non	Non	Non	Non	Non	Oui	Oui	Oui	Oui	Non	Oui	Oui	Oui	Oui	Oui
une femme	Moins de 3 ans	4 – 6	premiereligne		Oui	Non	Oui	Oui	Non	Non				Oui	10 – 40%	Non	Non	Non	Non	Non	Oui	Non	Oui	Non	Non	Oui	Non	Non	Non	Non	Non	Non	Non	Non	Non	Oui	Oui	Oui	Oui	Oui	Oui	Oui	Oui	Non	Oui	Oui	Non	Oui	Oui
une femme	Entre 3 et 7 ans	2 – 3	premiereligne		Oui	Non	Oui	Oui	Non	Non				Oui	41 – 60%	Non	Non	Non	Oui	Non	Oui	Non	Non	Non	Non	Oui	Non	Non	Non	Non	Non	Non	Non	Non	Non	Oui	Oui	Oui	Oui	Oui	Oui	Oui	Oui	Non	Oui	Oui	Oui	Non	Oui
une femme	Plus 15 ans	4 – 6	premiereligne		Oui	Oui	Oui	Oui	Non	Oui	Oui	Oui	Oui	Oui	Moins de 10%	Non	Non	Non	Non	Oui	Oui	Oui	Oui	Non	Non	Oui	Oui	Oui	Oui	Oui	Oui	Non	Non	Non	Non	Non	Non	Non	Non	Oui	Oui	Oui	Oui	Oui	Oui	Oui	Oui	Oui	Oui
un homme	Plus 15 ans	4 – 6	premiereligne		Oui	Non	Oui	Oui	Oui	Non				Oui	61 – 80 %	Non	Non	Non	Non	Oui	Oui	Oui	Oui	Non	Non	Non	Non	Oui	Oui	Oui	Oui	Non	Non	Non	Non	Non	Non	Non	Non	Oui	Oui	Oui	Oui	Non	Oui	Oui	Oui	Oui	Oui
une femme	Entre 7,1 et 15 ans	4 – 6	premiereligne		Non				Non	Oui	Non	Oui	Non	Oui	10 – 40%	Non	Non	Non	Non	Oui	Oui	Oui	Oui	Non	Non	Non	Non	Non	Non	Non	Non	Non	Non	Non	Non	Oui	Oui	Oui	Oui	Oui	Oui	Oui	Oui	Non	Oui	Oui	Oui	Non	Oui
une femme	Entre 7,1 et 15 ans	4 – 6	premiereligne		Oui	Non	Non	Oui	Non	Non						Non	Non	Non	Non	Non	Non	Non	Non	Non	Non	Non	Non	Non	Non	Non	Non	Non	Non	Non	Non	Non	Non	Non	Non	Non	Non	Non	Non	Non	Non	Non	Non	Non	Non
une femme	Entre 7,1 et 15 ans	2 – 3	premiereligne		Oui	Non	Oui	Oui	Non	Non				Oui	10 – 40%	Non	Non	Non	Non	Non	Oui	Non	Non	Non	Non	Oui	Oui	Oui	Oui	Oui	Oui	Non	Non	Non	Non	Non	Non	Non	Non	Oui	Oui	Oui	Oui	Oui	Oui	Oui	Oui	Oui	Oui
un homme	Entre 7,1 et 15 ans	2 – 3	premiereligne		Oui	Non	Oui	Non	Non	Oui	Non	Oui	Non	Oui	Moins de 10%	Non	Non	Non	Non	Oui	Oui	Oui	Oui	Non	Non	Non	Non	Oui	Oui	Oui	Oui	Non	Non	Non	Non	Non	Non	Non	Non	Oui	Oui	Oui	Oui	Non	Oui	Oui	Oui	Non	Non
une femme	Plus 15 ans	4 – 6	premiereligne		Oui	Non	Oui	Non	Non	Non				Oui	10 – 40%	Non	Non	Non	Non	Non	Oui	Non	Non	Non	Non	Oui	Oui	Non	Non	Non	Non	Non	Oui	Non	Non	Non	Non	Oui	Oui	Oui	Oui	Oui	Oui	Oui	Oui	Oui	Oui	Oui	Oui
un homme	Entre 7,1 et 15 ans	10 et plus	centrereference		Non				Non	Non				Oui	10 – 40%	Non	Non	Non	Non	Oui	Oui	Oui	Oui	Non	Non	Non	Non	Oui	Oui	Oui	Oui	Non	Non	Non	Non	Non	Non	Non	Non	Oui	Oui	Oui	Oui	Oui	Oui	Oui	Oui	Oui	Oui
une femme	Plus 15 ans	7 – 9	premiereligne		Non				Non	Oui	Non	Non	Oui	Oui	41 – 60%	Non	Non	Non	Oui	Non	Oui	Non	Non	Non	Non	Oui	Non	Oui	Oui	Oui	Oui	Non	Non	Non	Non	Non	Non	Non	Non	Oui	Oui	Oui	Oui	Oui	Oui	Oui	Oui	Oui	Oui
une femme	Plus 15 ans	2 – 3	premiereligne		Oui	Non	Oui	Non	Non	Oui	Non	Oui	Non	Oui	Moins de 10%	Non	Non	Non	Non	Oui	Oui	Oui	Oui	Non	Non	Non	Non	Oui	Oui	Oui	Oui	Non	Non	Non	Non	Non	Non	Non	Non	Oui	Oui	Oui	Oui	Oui	Oui	Oui	Oui	Oui	Oui
une femme	Entre 7,1 et 15 ans	10 et plus	premiereligne		Non				Non	Non				Oui	41 – 60%	Non	Non	Non	Oui	Non	Oui	Non	Non	Non	Non	Oui	Non	Non	Non	Non	Non	Non	Non	Non	Non	Oui	Oui	Oui	Oui	Oui	Oui	Oui	Oui	Oui	Oui	Oui	Oui	Oui	Oui
un homme	Plus 15 ans	4 – 6	premiereligne		Oui	Non	Oui	Oui	Non	Non				Oui	10 – 40%	Non	Non	Non	Non	Oui	Oui	Oui	Oui	Non	Non	Non	Non	Non	Non	Non	Non	Oui	Oui	Oui	Oui	Non	Non	Non	Non	Oui	Oui	Oui	Oui	Oui	Oui	Oui	Oui	Oui	Oui
une femme	Plus 15 ans	4 – 6	premiereligne		Non				Non	Non				Non	Moins de 10%	Non	Non	Non	Non	Non	Oui	Non	Non	Non	Non	Oui	Oui	Non	Non	Oui	Oui	Non	Non	Non	Non	Non	Oui	Non	Non	Oui	Oui	Oui	Oui	Oui	Oui	Oui	Oui	Oui	Oui
une femme	Plus 15 ans	2 – 3	premiereligne		Oui	Non	Oui	Non	Non	Non				Oui	Moins de 10%	Non	Non	Non	Non	Non	Oui	Non	Oui	Non	Non	Oui	Non	Non	Non	Non	Non	Non	Non	Non	Non	Oui	Oui	Oui	Oui	Oui	Oui	Oui	Oui	Oui	Oui	Oui	Oui	Oui	Oui
un homme	Plus 15 ans	4 – 6	centrereference		Non				Non	Non				Non	41 – 60%	Non	Non	Non	Non	Non	Oui	Non	Non	Non	Non	Oui	Oui	Non	Non	Non	Non	Non	Oui	Non	Non	Non	Non	Oui	Oui	Oui	Oui	Oui	Oui	Oui	Oui	Oui	Oui	Oui	Oui
une femme	Entre 7,1 et 15 ans	2 – 3	premiereligne		Non				Non	Oui	Oui	Oui	Oui	Oui	41 – 60%	Non	Non	Non	Non	Non	Oui	Non	Oui	Non	Non	Oui	Non	Oui	Oui	Oui	Oui	Non	Non	Non	Non	Non	Non	Non	Non	Non	Non	Oui	Oui	Non	Non	Oui	Oui	Non	Non
une femme	Entre 3 et 7 ans	10 et plus	centrereference		Non				Non	Non				Oui	61 – 80 %	Non	Non	Non	Non	Oui	Oui	Oui	Oui	Non	Non	Non	Non	Non	Non	Non	Non	Non	Non	Non	Non	Oui	Oui	Oui	Oui	Oui	Oui	Oui	Oui	Non	Oui	Oui	Oui	Non	Oui
un homme	Plus 15 ans	0 – 1	premiereligne		Non				Non	Oui	Non	Non	Oui	Non	Moins de 10%	Non	Non	Non	Non	Non	Non	Non	Non	Non	Non	Non	Non	Non	Non	Non	Non	Non	Non	Non	Non	Non	Non	Non	Non	Oui	Oui	Oui	Oui	Oui	Oui	Oui	Oui	Oui	Oui
une femme	Entre 7,1 et 15 ans	7 – 9	premiereligne		Oui	Non	Oui	Non	Non	Non				Oui	Moins de 10%	Non	Non	Non	Non	Oui	Oui	Oui	Oui	Non	Non	Non	Non	Oui	Oui	Oui	Oui	Non	Non	Non	Non	Non	Non	Non	Non	Oui	Oui	Oui	Oui	Non	Oui	Oui	Oui	Non	Oui
une femme	Plus 15 ans	4 – 6	centrereference		Non				Non	Non				Oui		Non	Non	Oui	Oui	Non	Oui	Non	Non	Non	Non	Oui	Oui	Non	Non	Non	Non	Non	Non	Non	Non	Oui	Oui	Oui	Oui	Oui	Oui	Oui	Oui	Oui	Oui	Oui	Oui	Oui	Oui
une femme	Moins de 3 ans	7 – 9	centrereference		Non				Non	Non						Non	Non	Non	Non	Non	Non	Non	Non	Non	Non	Non	Non	Non	Non	Non	Non	Non	Non	Non	Non	Non	Non	Non	Non	Non	Non	Non	Non	Non	Non	Non	Non	Non	Non
un homme	Plus 15 ans	10 et plus	centrereference		Non				Non	Non				Oui	10 – 40%	Non	Non	Non	Non	Oui	Oui	Oui	Oui	Non	Non	Non	Non	Oui	Oui	Oui	Oui	Non	Non	Non	Non	Non	Non	Non	Non	Oui	Oui	Oui	Oui	Non	Oui	Oui	Oui	Oui	Oui
une femme	Plus 15 ans	4 – 6	premiereligne		Oui	Oui	Oui	Oui	Non	Non				Oui	10 – 40%	Non	Non	Non	Non	Non	Oui	Non	Non	Non	Non	Oui	Oui	Oui	Oui	Oui	Oui	Non	Non	Non	Non	Non	Non	Non	Non	Oui	Oui	Oui	Oui	Oui	Oui	Oui	Oui	Oui	Oui
une femme	Moins de 3 ans	10 et plus	centrereference		Oui	Non	Oui	Oui	Non	Non				Oui	10 – 40%	Non	Non	Oui	Oui	Non	Oui	Non	Non	Non	Non	Non	Non	Oui	Oui	Oui	Oui	Non	Non	Non	Non	Non	Non	Non	Non	Oui	Oui	Oui	Oui	Oui	Oui	Oui	Oui	Oui	Oui
une femme	Entre 7,1 et 15 ans	7 – 9	premiereligne		Oui	Oui	Oui	Oui	Non	Oui	Oui	Oui	Oui	Oui	Moins de 10%	Non	Non	Non	Non	Oui	Oui	Oui	Oui	Non	Non	Non	Non	Non	Non	Non	Non	Non	Non	Non	Non	Oui	Oui	Oui	Oui	Non	Non	Oui	Oui	Non	Oui	Oui	Oui	Non	Oui
une femme	Plus 15 ans	4 – 6	premiereligne		Non				Non	Oui	Non	Oui	Non	Oui	41 – 60%	Non	Non	Non	Non	Oui	Oui	Oui	Oui	Non	Non	Non	Non	Non	Non	Non	Non	Oui	Oui	Oui	Oui	Non	Non	Non	Non	Oui	Oui	Oui	Oui	Non	Non	Oui	Non	Non	Non
un homme	Entre 7,1 et 15 ans	4 – 6	centrereference													Non	Non	Non	Non	Non	Non	Non	Non	Non	Non	Non	Non	Non	Non	Non	Non	Non	Non	Non	Non	Non	Non	Non	Non	Non	Non	Non	Non	Non	Non	Non	Non	Non	Non
une femme	Plus 15 ans	2 – 3	premiereligne		Non				Non	Non				Oui	10 – 40%	Non	Non	Non	Non	Non	Oui	Non	Non	Non	Non	Oui	Non	Non	Non	Non	Non	Non	Non	Non	Non	Oui	Oui	Oui	Oui	Oui	Oui	Oui	Oui	Oui	Oui	Oui	Oui	Oui	Oui
une femme	Plus 15 ans	4 – 6	premiereligne		Oui	Non	Non	Oui	Non	Oui	Non	Oui	Oui	Oui	Moins de 10%	Non	Non	Non	Non	Oui	Oui	Oui	Oui	Non	Non	Oui	Non	Oui	Oui	Oui	Oui	Non	Non	Non	Non	Non	Non	Non	Non	Oui	Oui	Oui	Oui	Non	Non	Oui	Oui	Non	Oui
une femme	Entre 3 et 7 ans	7 – 9	centrereference		Oui	Non	Non	Oui	Non	Non				Oui	10 – 40%	Non	Non	Non	Non	Non	Oui	Oui	Oui	Non	Non	Oui	Non	Non	Non	Oui	Oui	Non	Oui	Non	Non	Non	Non	Non	Non	Oui	Oui	Oui	Oui	Non	Non	Non	Non	Non	Non
une femme	Entre 7,1 et 15 ans	10 et plus	premiereligne		Oui	Non	Oui	Oui	Non	Non				Oui	41 – 60%	Non	Non	Non	Non	Non	Oui	Non	Oui	Non	Non	Oui	Non	Non	Non	Non	Non	Oui	Oui	Oui	Oui	Non	Non	Non	Non	Non	Non	Oui	Oui	Non	Non	Oui	Oui	Non	Non
un homme	Moins de 3 ans	10 et plus	centrereference		Oui	Non	Oui	Oui	Non	Non				Oui	10 – 40%	Non	Non	Non	Non	Non	Oui	Non	Non	Non	Non	Oui	Oui	Non	Non	Non	Non	Non	Non	Non	Non	Oui	Oui	Oui	Oui	Oui	Oui	Oui	Oui	Oui	Oui	Oui	Oui	Oui	Oui
un homme	Entre 7,1 et 15 ans	10 et plus	centrereference		Non				Non	Non				Oui	10 – 40%	Non	Non	Non	Non	Oui	Oui	Oui	Oui	Non	Non	Non	Non	Non	Non	Non	Non	Non	Non	Non	Non	Oui	Oui	Oui	Oui	Oui	Oui	Oui	Oui	Non	Oui	Oui	Oui	Oui	Oui
une femme	Plus 15 ans	7 – 9	centrereference		Non				Oui	Non				Oui	Moins de 10%	Non	Non	Non	Non	Oui	Oui	Oui	Oui	Non	Non	Non	Non	Non	Non	Non	Non	Non	Non	Non	Non	Oui	Oui	Oui	Oui	Oui	Oui	Oui	Oui	Oui	Oui	Oui	Oui	Oui	Oui
une femme	Entre 3 et 7 ans	4 – 6	premiereligne		Oui	Non	Oui	Oui	Non	Oui	Non	Oui	Oui	Oui	41 – 60%	Non	Non	Non	Non	Non	Oui	Non	Non	Non	Non	Oui	Oui	Oui	Oui	Oui	Oui	Non	Non	Non	Non	Non	Non	Non	Non	Oui	Oui	Oui	Oui	Oui	Oui	Oui	Oui	Oui	Oui
une femme	Entre 7,1 et 15 ans	2 – 3	premiereligne		Oui	Non	Oui	Oui	Non	Non				Oui	10 – 40%	Non	Non	Non	Non	Non	Oui	Non	Oui	Non	Non	Oui	Oui	Non	Non	Non	Non	Non	Oui	Oui	Oui	Non	Non	Oui	Oui	Oui	Oui	Oui	Oui	Non	Oui	Oui	Oui	Oui	Oui
une femme	Moins de 3 ans	2 – 3	premiereligne		Oui	Non	Oui	Non	Non	Non				Oui	61 – 80 %	Non	Non	Non	Non	Oui	Oui	Oui	Oui	Non	Non	Non	Non	Non	Non	Non	Non	Oui	Oui	Oui	Oui	Non	Non	Non	Non	Oui	Oui	Oui	Oui	Oui	Oui	Oui	Oui	Oui	Oui
un homme	Entre 3 et 7 ans	2 – 3	premiereligne		Oui	Non	Oui	Non	Non	Oui	Non	Oui	Non	Oui	Moins de 10%	Non	Non	Non	Non	Oui	Oui	Oui	Oui	Non	Non	Non	Non	Non	Non	Non	Non	Non	Non	Non	Non	Oui	Oui	Oui	Oui	Oui	Oui	Oui	Oui	Non	Oui	Oui	Oui	Non	Oui
une femme	Plus 15 ans	7 – 9	premiereligne		Oui	Non	Oui	Non	Non	Non				Oui	10 – 40%	Non	Non	Non	Non	Oui	Oui	Oui	Oui	Non	Non	Non	Non	Oui	Oui	Oui	Oui	Non	Non	Non	Non	Non	Non	Non	Non	Oui	Oui	Oui	Oui	Non	Oui	Oui	Oui	Non	Oui
une femme	Plus 15 ans	4 – 6	premiereligne		Oui	Oui	Oui	Non	Non	Non				Oui	41 – 60%	Non	Non	Non	Non	Oui	Oui	Oui	Oui	Non	Non	Non	Non	Non	Non	Non	Non	Oui	Oui	Oui	Oui	Non	Non	Non	Non	Oui	Oui	Oui	Oui	Non	Oui	Oui	Oui	Non	Oui
une femme	Plus 15 ans	0 – 1	premiereligne		Oui	Non	Non	Oui	Non	Oui	Non	Non	Oui			Non	Non	Non	Non	Non	Non	Non	Non	Non	Non	Non	Non	Non	Non	Non	Non	Non	Non	Non	Non	Non	Non	Non	Non	Non	Non	Non	Non	Non	Non	Non	Non	Non	Non
une femme	Entre 3 et 7 ans	2 – 3	premiereligne		Oui	Non	Oui	Oui	Non	Oui	Non	Oui	Oui	Oui	10 – 40%	Non	Non	Oui	Non	Non	Oui	Non	Non	Non	Non	Non	Oui	Non	Non	Oui	Non	Non	Non	Non	Non	Non	Oui	Non	Oui	Oui	Oui	Oui	Oui	Oui	Oui	Oui	Oui	Oui	Oui
un homme	Entre 7,1 et 15 ans	7 – 9	premiereligne		Non				Non	Non				Oui	10 – 40%	Non	Non	Non	Non	Non	Oui	Non	Non	Non	Non	Oui	Oui	Oui	Oui	Oui	Oui	Non	Non	Non	Non	Non	Non	Non	Non	Oui	Oui	Oui	Oui	Non	Oui	Oui	Oui	Non	Oui
une femme	Plus 15 ans	4 – 6	premiereligne		Oui	Non	Oui	Oui	Non	Oui	Oui	Oui	Oui	Oui	41 – 60%	Non	Non	Non	Non	Non	Oui	Oui	Non	Non	Oui	Oui	Oui	Non	Non	Non	Oui	Non	Oui	Oui	Non	Non	Non	Non	Non	Oui	Oui	Oui	Oui	Oui	Oui	Oui	Oui	Oui	Oui
un homme	Plus 15 ans	0 – 1	premiereligne		Oui	Non	Non	Oui	Non	Non				Oui	10 – 40%	Non	Non	Non	Non	Oui	Oui	Oui	Oui	Non	Non	Non	Non	Non	Non	Non	Non	Oui	Oui	Oui	Oui	Non	Non	Non	Non	Non	Non	Oui	Oui	Non	Non	Oui	Non	Non	Non
une femme	Entre 7,1 et 15 ans	4 – 6	centrereference		Oui	Non	Oui	Non	Non	Non				Oui	10 – 40%	Non	Non	Non	Non	Oui	Oui	Oui	Oui	Non	Non	Non	Non	Oui	Oui	Oui	Oui	Non	Non	Non	Non	Non	Non	Non	Non	Oui	Oui	Oui	Oui	Oui	Oui	Oui	Oui	Oui	Oui
une femme	Entre 7,1 et 15 ans	4 – 6	premiereligne		Non				Non	Non				Oui	Moins de 10%	Non	Non	Non	Oui	Non	Oui	Oui	Non	Non	Non	Non	Non	Oui	Oui	Oui	Oui	Non	Non	Non	Non	Non	Non	Non	Non	Oui	Oui	Oui	Oui	Oui	Oui	Oui	Oui	Oui	Oui
une femme	Entre 3 et 7 ans	4 – 6	premiereligne		Oui	Non	Oui	Oui	Non	Oui	Non	Oui	Oui	Oui	61 – 80 %	Non	Non	Non	Non	Oui	Oui	Oui	Oui	Non	Non	Non	Non	Oui	Oui	Oui	Oui	Non	Non	Non	Non	Non	Non	Non	Non	Oui	Oui	Oui	Oui	Oui	Oui	Oui	Oui	Oui	Oui
un homme	Entre 3 et 7 ans	10 et plus	centrereference		Oui	Non	Oui	Oui	Non	Non				Oui	10 – 40%	Non	Non	Non	Non	Non	Non	Non	Non	Oui	Oui	Oui	Oui	Non	Non	Non	Non	Non	Non	Non	Non	Oui	Oui	Oui	Oui	Oui	Oui	Oui	Oui	Non	Oui	Oui	Oui	Non	Oui
une femme	Plus 15 ans	0 – 1	premiereligne		Non				Non	Non						Non	Non	Non	Non	Non	Non	Non	Non	Non	Non	Non	Non	Non	Non	Non	Non	Non	Non	Non	Non	Non	Non	Non	Non	Non	Non	Non	Non	Non	Non	Non	Non	Non	Non
une femme	Plus 15 ans	4 – 6	premiereligne		Oui	Non	Oui	Oui	Non	Oui	Non	Oui	Non	Oui	41 – 60%	Non	Non	Non	Non	Non	Oui	Non	Oui	Non	Non	Oui	Non	Oui	Oui	Oui	Oui	Non	Non	Non	Non	Non	Non	Non	Non	Non	Non	Oui	Oui	Non	Oui	Oui	Oui	Oui	Non
un homme	Plus 15 ans	10 et plus	premiereligne		Oui	Non	Oui	Oui	Non	Non				Oui	10 – 40%	Non	Non	Non	Non	Non	Oui	Non	Oui	Non	Non	Oui	Non	Non	Non	Non	Non	Non	Non	Non	Non	Non	Non	Non	Non	Oui	Oui	Oui	Oui	Oui	Oui	Oui	Oui	Oui	Oui
un homme	Plus 15 ans	2 – 3	premiereligne		Oui	Non	Oui	Non	Non	Oui	Non	Oui	Non	Oui	10 – 40%	Non	Non	Non	Non	Oui	Oui	Oui	Oui	Non	Non	Non	Non	Oui	Oui	Oui	Oui	Non	Non	Non	Non	Non	Non	Non	Non	Non	Non	Oui	Oui	Non	Non	Oui	Non	Non	Oui
une femme	Plus 15 ans	4 – 6	premiereligne		Non				Non	Non				Oui	10 – 40%	Non	Non	Non	Non	Non	Oui	Non	Non	Non	Non	Oui	Oui	Non	Non	Oui	Oui	Non	Oui	Non	Non	Non	Non	Non	Non	Oui	Oui	Oui	Oui	Non	Oui	Oui	Oui	Non	Non
une femme	Entre 3 et 7 ans	4 – 6	premiereligne		Oui	Oui	Oui	Oui	Non	Non				Oui	41 – 60%	Non	Non	Non	Non	Oui	Oui	Oui	Oui	Non	Non	Non	Non	Non	Non	Non	Non	Non	Non	Non	Non	Oui	Oui	Oui	Oui	Oui	Oui	Oui	Oui	Oui	Oui	Oui	Oui	Oui	Oui
une femme	Plus 15 ans	2 – 3	premiereligne		Oui	Non	Oui	Non	Non	Non				Oui	Moins de 10%	Non	Non	Non	Non	Oui	Oui	Oui	Oui	Non	Non	Non	Non	Non	Non	Non	Non	Non	Non	Non	Non	Non	Non	Non	Non	Oui	Oui	Oui	Oui	Non	Oui	Oui	Oui	Non	Oui
un homme	Plus 15 ans	0 – 1	premiereligne		Non				Non	Non				Oui	Moins de 10%	Non	Non	Oui	Non	Non	Oui	Non	Non	Non	Non	Non	Oui	Oui	Oui	Oui	Oui	Non	Non	Non	Non	Non	Non	Non	Non	Oui	Oui	Oui	Oui	Non	Oui	Oui	Oui	Oui	Oui
une femme	Plus 15 ans	4 – 6	premiereligne		Oui	Non	Oui	Oui	Non	Non				Oui	Moins de 10%	Non	Non	Non	Non	Non	Oui	Non	Non	Non	Non	Oui	Oui	Non	Non	Non	Oui	Non	Oui	Non	Non	Non	Non	Oui	Non	Oui	Oui	Oui	Oui	Non	Non	Oui	Oui	Non	Non
un homme	Plus 15 ans	2 – 3	premiereligne		Non				Non	Non				Oui	Moins de 10%	Non	Non	Non	Non	Oui	Oui	Oui	Oui	Non	Non	Non	Non	Oui	Oui	Oui	Oui	Non	Non	Non	Non	Non	Non	Non	Non	Oui	Oui	Oui	Oui	Non	Oui	Oui	Oui	Oui	Oui
un homme	Plus 15 ans	2 – 3	premiereligne		Oui	Non	Oui	Non	Oui	Oui	Non	Oui	Oui	Oui	10 – 40%	Non	Non	Oui	Oui	Non	Non	Oui	Oui	Non	Non	Oui	Oui	Non	Non	Oui	Oui	Non	Non	Oui	Oui	Oui	Oui	Oui	Oui	Oui	Oui	Oui	Oui	Oui	Oui	Oui	Oui	Oui	Oui
un homme	Entre 7,1 et 15 ans	4 – 6	premiereligne		Oui	Oui	Oui	Oui	Non	Non				Oui	10 – 40%	Non	Non	Non	Non	Non	Oui	Non	Oui	Non	Non	Oui	Non	Oui	Oui	Oui	Oui	Non	Non	Non	Non	Non	Non	Non	Non	Oui	Oui	Oui	Oui	Non	Non	Non	Non	Non	Non
un homme	Plus 15 ans	4 – 6	premiereligne		Non				Non	Non				Oui	10 – 40%	Non	Non	Non	Non	Oui	Oui	Oui	Oui	Non	Non	Non	Non	Non	Non	Non	Non	Oui	Oui	Oui	Oui	Non	Non	Non	Non	Oui	Oui	Oui	Oui	Oui	Oui	Oui	Oui	Oui	Oui
une femme	Entre 3 et 7 ans	7 – 9	premiereligne		Non				Non	Oui	Non	Oui	Oui	Oui	10 – 40%	Non	Non	Oui	Non	Oui	Oui	Oui	Oui	Non	Non	Non	Oui	Oui	Oui	Oui	Oui	Non	Non	Non	Non	Non	Non	Non	Non	Oui	Oui	Oui	Oui	Oui	Oui	Oui	Oui	Oui	Oui
une femme	Entre 7,1 et 15 ans	7 – 9	premiereligne		Non	Non	Non	Non	Non	Oui	Non	Oui	Oui	Oui	10 – 40%	Non	Non	Oui	Non	Non	Oui	Non	Non	Non	Non	Non	Oui	Oui	Oui	Oui	Oui	Non	Non	Non	Non	Non	Non	Non	Non	Oui	Oui	Oui	Oui	Oui	Oui	Oui	Oui	Oui	Oui
une femme	Entre 3 et 7 ans	4 – 6	premiereligne		Oui	Non	Oui	Non	Non	Non				Oui	Moins de 10%	Non	Non	Non	Oui	Oui	Oui	Oui	Oui	Non	Non	Oui	Oui	Non	Non	Non	Non	Non	Non	Non	Non	Oui	Oui	Oui	Oui	Oui	Oui	Oui	Oui	Non	Oui	Oui	Oui	Oui	Oui
un homme	Plus 15 ans	2 – 3	premiereligne		Non				Non	Non				Non	10 – 40%	Non	Non	Non	Non	Non	Oui	Oui	Oui	Non	Non	Non	Non	Non	Non	Non	Non	Non	Non	Non	Non	Oui	Oui	Oui	Oui	Oui	Oui	Oui	Oui	Non	Oui	Oui	Non	Oui	Oui
une femme	Plus 15 ans	2 – 3	premiereligne		Oui	Non	Oui	Non	Non	Non				Oui	Moins de 10%	Non	Non	Non	Non	Oui	Oui	Oui	Oui	Non	Non	Non	Non	Oui	Oui	Oui	Oui	Non	Non	Non	Non	Non	Non	Non	Non	Oui	Oui	Oui	Oui	Non	Oui	Oui	Oui	Non	Non
une femme	Moins de 3 ans	10 et plus	centrereference		Non				Non	Non				Oui	41 – 60%	Non	Non	Non	Non	Non	Oui	Non	Oui	Non	Non	Oui	Non	Non	Non	Non	Non	Non	Non	Non	Non	Oui	Oui	Oui	Oui	Oui	Oui	Oui	Oui	Non	Oui	Oui	Oui	Non	Oui
une femme	Entre 3 et 7 ans	4 – 6	premiereligne		Oui	Non	Oui	Oui	Oui	Non				Oui	10 – 40%	Non	Non	Non	Non	Non	Oui	Non	Non	Non	Non	Oui	Oui	Oui	Oui	Oui	Oui	Non	Non	Non	Non	Non	Non	Non	Non	Oui	Oui	Oui	Oui	Non	Non	Oui	Oui	Oui	Non
un homme	Plus 15 ans	2 – 3	premiereligne		Oui	Non	Oui	Non	Oui	Non				Oui	10 – 40%	Non	Non	Non	Non	Oui	Oui	Oui	Oui	Non	Non	Non	Non	Non	Non	Non	Non	Non	Non	Non	Non	Oui	Oui	Oui	Oui	Oui	Oui	Oui	Oui	Oui	Oui	Oui	Oui	Oui	Oui
une femme	Entre 3 et 7 ans	4 – 6	premiereligne		Non				Non	Oui	Oui	Oui	Oui	Oui	10 – 40%	Non	Non	Non	Non	Non	Oui	Non	Oui	Non	Non	Oui	Non	Oui	Oui	Oui	Oui	Non	Non	Non	Non	Non	Non	Non	Non	Non	Non	Oui	Oui	Non	Non	Oui	Oui	Non	Non
une femme	Plus 15 ans	4 – 6	centrereference													Non	Non	Non	Non	Non	Non	Non	Non	Non	Non	Non	Non	Non	Non	Non	Non	Non	Non	Non	Non	Non	Non	Non	Non	Non	Non	Non	Non	Non	Non	Non	Non	Non	Non
une femme	Entre 7,1 et 15 ans	4 – 6	premiereligne		Oui	Non	Non	Oui	Non	Non				Oui	Moins de 10%	Non	Non	Non	Non	Oui	Oui	Oui	Oui	Non	Non	Non	Non	Oui	Oui	Oui	Oui	Non	Non	Non	Non	Non	Non	Non	Non	Oui	Oui	Oui	Oui	Non	Oui	Oui	Oui	Oui	Non
une femme	Moins de 3 ans	7 – 9	centrereference													Non	Non	Non	Non	Non	Non	Non	Non	Non	Non	Non	Non	Non	Non	Non	Non	Non	Non	Non	Non	Non	Non	Non	Non	Non	Non	Non	Non	Non	Non	Non	Non	Non	Non
une femme	Entre 3 et 7 ans	4 – 6	premiereligne		Oui	Non	Oui	Oui	Non	Non				Oui	10 – 40%	Non	Non	Non	Non	Oui	Oui	Oui	Oui	Non	Non	Non	Non	Oui	Oui	Oui	Oui	Non	Non	Non	Non	Non	Non	Non	Non	Oui	Oui	Oui	Oui	Oui	Oui	Oui	Oui	Oui	Oui
un homme	Plus 15 ans	0 – 1	premiereligne													Non	Non	Non	Non	Non	Non	Non	Non	Non	Non	Non	Non	Non	Non	Non	Non	Non	Non	Non	Non	Non	Non	Non	Non	Non	Non	Non	Non	Non	Non	Non	Non	Non	Non
une femme	Plus 15 ans	4 – 6	premiereligne		Non				Non	Non				Oui	10 – 40%	Non	Non	Non	Non	Oui	Oui	Oui	Oui	Non	Non	Non	Non	Non	Non	Non	Non	Non	Non	Non	Non	Oui	Oui	Oui	Oui	Oui	Oui	Oui	Oui	Oui	Oui	Oui	Oui	Oui	Oui
une femme	Plus 15 ans	4 – 6	premiereligne		Oui	Non	Oui	Oui	Non	Non				Oui	Moins de 10%	Non	Non	Non	Non	Oui	Oui	Oui	Oui	Non	Non	Non	Non	Oui	Oui	Oui	Oui	Non	Non	Non	Non	Non	Non	Non	Non	Oui	Oui	Oui	Oui	Oui	Oui	Oui	Oui	Oui	Oui
une femme	Plus 15 ans	7 – 9	premiereligne		Non				Non	Non				Oui	Moins de 10%	Non	Non	Non	Non	Oui	Oui	Oui	Oui	Non	Non	Non	Non	Oui	Oui	Oui	Oui	Non	Non	Non	Non	Non	Non	Non	Non	Oui	Oui	Oui	Oui	Non	Oui	Oui	Oui	Non	Oui
un homme	Plus 15 ans	0 – 1	premiereligne		Non				Oui	Non				Non	Moins de 10%	Non	Oui	Non	Non	Non	Non	Non	Non	Oui	Oui	Oui	Oui	Oui	Oui	Oui	Oui	Non	Non	Non	Non	Non	Non	Non	Non	Oui	Oui	Oui	Oui	Non	Non	Oui	Oui	Non	Oui
une femme	Plus 15 ans	2 – 3	premiereligne		Oui	Non	Non	Oui	Non	Oui	Non	Non	Oui	Oui	10 – 40%	Non	Non	Non	Non	Oui	Oui	Oui	Oui	Non	Non	Non	Non	Non	Non	Non	Non	Non	Oui	Non	Non	Non	Non	Non	Oui	Oui	Oui	Oui	Oui	Oui	Oui	Oui	Oui	Oui	Oui
une femme	Entre 3 et 7 ans	4 – 6	premiereligne		Oui	Oui	Oui	Oui	Non	Non				Oui	Moins de 10%	Non	Non	Non	Non	Oui	Oui	Oui	Oui	Non	Non	Oui	Non	Oui	Oui	Oui	Oui	Non	Non	Non	Non	Non	Non	Non	Non	Oui	Oui	Oui	Oui	Oui	Oui	Oui	Oui	Oui	Oui
une femme	Entre 3 et 7 ans	10 et plus	centrereference		Oui	Non	Non	Oui	Non	Non				Oui	10 – 40%	Non	Non	Non	Non	Oui	Oui	Oui	Oui	Non	Non	Non	Non	Oui	Oui	Oui	Oui	Non	Non	Non	Non	Non	Non	Non	Non	Oui	Oui	Oui	Oui	Non	Oui	Oui	Oui	Oui	Oui
une femme	Plus 15 ans	2 – 3	premiereligne		Non				Non	Non				Oui	10 – 40%	Non	Non	Non	Non	Oui	Oui	Oui	Oui	Non	Non	Oui	Non	Non	Non	Non	Non	Non	Non	Non	Non	Oui	Oui	Oui	Oui	Oui	Oui	Oui	Oui	Non	Oui	Oui	Non	Non	Non
une femme	Entre 3 et 7 ans	10 et plus	centrereference		Non				Non	Non				Oui	61 – 80 %	Non	Non	Non	Non	Non	Oui	Non	Non	Non	Non	Oui	Non	Oui	Oui	Oui	Oui	Non	Non	Non	Non	Non	Non	Oui	Oui	Oui	Oui	Oui	Oui	Oui	Oui	Oui	Oui	Oui	Oui
une femme	Moins de 3 ans	7 – 9	centrereference		Non				Non	Non				Oui	10 – 40%	Non	Non	Non	Non	Oui	Oui	Oui	Oui	Non	Non	Oui	Non	Non	Non	Non	Non	Non	Non	Non	Non	Oui	Oui	Oui	Oui	Oui	Oui	Oui	Oui	Oui	Oui	Oui	Oui	Oui	Oui
une femme	Moins de 3 ans	7 – 9	premiereligne		Oui	Non	Oui	Oui	Non	Oui	Non	Oui	Non	Oui	41 – 60%	Non	Non	Non	Non	Non	Oui	Non	Non	Non	Non	Oui	Oui	Non	Non	Non	Non	Non	Non	Non	Non	Oui	Oui	Oui	Oui	Non	Non	Oui	Oui	Non	Oui	Oui	Non	Non	Oui
une femme	Entre 3 et 7 ans	2 – 3	premiereligne		Oui	Non	Oui	Non	Non	Non				Oui	Moins de 10%	Non	Non	Non	Non	Non	Oui	Non	Oui	Non	Non	Oui	Non	Non	Non	Non	Non	Non	Non	Non	Non	Oui	Oui	Oui	Oui	Oui	Oui	Oui	Oui	Oui	Oui	Oui	Oui	Oui	Oui
une femme	Entre 7,1 et 15 ans	2 – 3	premiereligne		Non				Non	Non				Oui	41 – 60%	Non	Non	Non	Oui	Non	Oui	Non	Non	Non	Non	Oui	Non	Oui	Oui	Oui	Oui	Non	Non	Non	Non	Non	Non	Non	Non	Oui	Oui	Oui	Oui	Oui	Oui	Oui	Oui	Oui	Oui
une femme	Plus 15 ans	2 – 3	premiereligne		Non				Non	Non				Oui	10 – 40%	Non	Non	Non	Non	Oui	Oui	Oui	Oui	Non	Non	Non	Non	Non	Non	Non	Non	Non	Non	Non	Non	Non	Non	Non	Non	Oui	Oui	Oui	Oui	Non	Non	Non	Oui	Non	Non
une femme	Entre 3 et 7 ans	10 et plus	centrereference		Non				Non	Non				Oui	41 – 60%	Non	Non	Non	Non	Oui	Oui	Oui	Oui	Non	Non	Oui	Oui	Non	Non	Non	Non	Non	Non	Non	Non	Oui	Oui	Oui	Oui	Oui	Oui	Oui	Oui	Oui	Oui	Oui	Oui	Oui	Oui
une femme	Plus 15 ans	2 – 3	premiereligne		Oui	Non	Oui	Non	Non	Non				Oui	Moins de 10%	Non	Non	Non	Non	Oui	Oui	Oui	Oui	Non	Non	Non	Non	Oui	Oui	Oui	Oui	Non	Non	Non	Non	Non	Non	Non	Non	Oui	Oui	Oui	Oui	Oui	Oui	Oui	Oui	Oui	Oui
un homme	Plus 15 ans	2 – 3	premiereligne		Oui	Non	Oui	Non	Non	Non				Oui	10 – 40%	Non	Non	Non	Non	Oui	Oui	Oui	Oui	Non	Non	Non	Non	Oui	Oui	Oui	Oui	Non	Non	Non	Non	Non	Non	Non	Non	Oui	Oui	Oui	Oui	Non	Non	Oui	Oui	Non	Oui
une femme	Moins de 3 ans	2 – 3	premiereligne		Oui	Non	Oui	Oui	Non	Non				Oui	Moins de 10%	Non	Non	Non	Oui	Non	Oui	Non	Non	Non	Non	Oui	Non	Oui	Oui	Oui	Oui	Non	Non	Non	Non	Non	Non	Non	Non	Oui	Oui	Oui	Oui	Non	Oui	Oui	Oui	Non	Non
une femme	Entre 7,1 et 15 ans	10 et plus	centrereference		Oui	Non	Oui	Oui	Non	Non				Oui	10 – 40%	Non	Non	Non	Non	Non	Oui	Oui	Non	Non	Non	Non	Non	Oui	Oui	Oui	Oui	Non	Non	Non	Non	Non	Non	Non	Non	Oui	Oui	Oui	Oui	Oui	Oui	Oui	Oui	Oui	Oui
une femme	Entre 7,1 et 15 ans	10 et plus	premiereligne		Non				Non	Non				Oui	10 – 40%	Non	Non	Non	Non	Oui	Oui	Oui	Oui	Non	Non	Non	Non	Non	Non	Non	Non	Non	Non	Non	Non	Oui	Oui	Oui	Oui	Non	Non	Oui	Oui	Non	Oui	Oui	Non	Non	Non
une femme	Entre 3 et 7 ans	4 – 6	premiereligne		Non				Non	Oui	Non	Oui	Non	Oui	Moins de 10%	Non	Non	Non	Non	Non	Oui	Oui	Non	Non	Non	Non	Oui	Oui	Oui	Oui	Oui	Non	Non	Non	Non	Non	Non	Non	Non	Oui	Oui	Oui	Oui	Non	Oui	Oui	Oui	Non	Oui
une femme	Entre 3 et 7 ans	4 – 6	centrereference		Oui	Non	Non	Oui	Non	Non				Oui	41 – 60%	Non	Non	Non	Non	Oui	Oui	Oui	Oui	Non	Non	Non	Non	Oui	Oui	Oui	Oui	Non	Non	Non	Non	Non	Non	Non	Non	Oui	Oui	Oui	Oui	Oui	Oui	Oui	Oui	Oui	Oui
une femme	Entre 7,1 et 15 ans	0 – 1	premiereligne		Oui	Non	Oui	Oui	Non	Non				Oui	61 – 80 %	Non	Non	Oui	Non	Non	Oui	Non	Oui	Non	Non	Non	Non	Oui	Oui	Oui	Oui	Non	Non	Non	Non	Non	Non	Non	Non	Oui	Oui	Oui	Oui	Oui	Oui	Oui	Oui	Oui	Oui
une femme	Plus 15 ans	2 – 3	premiereligne		Non				Non	Oui	Non	Oui	Oui	Oui	Moins de 10%	Non	Non	Oui	Non	Non	Oui	Non	Oui	Non	Non	Non	Non	Non	Non	Non	Non	Non	Non	Non	Non	Oui	Oui	Oui	Oui	Oui	Oui	Oui	Oui	Non	Oui	Oui	Non	Non	Oui
une femme	Entre 3 et 7 ans	10 et plus	centrereference		Non				Non	Non				Oui	10 – 40%	Non	Non	Non	Non	Non	Oui	Oui	Oui	Non	Non	Oui	Non	Non	Non	Non	Non	Non	Non	Non	Non	Oui	Oui	Oui	Oui	Oui	Oui	Oui	Oui	Oui	Oui	Oui	Oui	Oui	Oui
une femme	Entre 3 et 7 ans	10 et plus	centrereference		Non				Non	Non				Oui	61 – 80 %	Non	Non	Non	Non	Non	Oui	Oui	Non	Non	Non	Oui	Oui	Non	Non	Non	Non	Oui	Oui	Oui	Oui	Non	Non	Non	Non	Oui	Oui	Oui	Oui	Non	Oui	Oui	Oui	Oui	Oui
une femme	Plus 15 ans	0 – 1	premiereligne		Non					Oui	Non	Oui	Non	Oui	Moins de 10%	Non	Non	Non	Non	Oui	Oui	Oui	Oui	Non	Non	Non	Non	Non	Non	Non	Non	Oui	Oui	Oui	Oui	Non	Non	Non	Non	Oui	Oui	Oui	Oui	Non	Oui	Oui	Oui	Oui	Non
un homme	Plus 15 ans	2 – 3	premiereligne		Non				Non	Non				Oui	Moins de 10%	Non	Non	Non	Non	Oui	Oui	Oui	Oui	Non	Non	Non	Non	Non	Non	Non	Non	Oui	Oui	Oui	Oui	Non	Non	Non	Non	Non	Non	Oui	Oui	Non	Oui	Oui	Oui	Non	Oui
une femme	Plus 15 ans	2 – 3	premiereligne		Oui	Non	Oui	Oui	Non	Non				Oui	10 – 40%	Non	Non	Oui	Non	Oui	Oui	Oui	Oui	Non	Non	Oui	Non	Oui	Oui	Oui	Oui	Non	Non	Non	Non	Non	Non	Non	Non	Oui	Oui	Oui	Oui	Non	Oui	Oui	Non	Oui	Non
une femme	Plus 15 ans	7 – 9	premiereligne		Oui	Oui	Oui	Oui	Non	Non				Oui	Moins de 10%	Non	Non	Oui	Non	Oui	Oui	Oui	Oui	Non	Non	Non	Non	Oui	Oui	Oui	Oui	Non	Non	Non	Non	Non	Non	Non	Non	Non	Non	Oui	Oui	Non	Non	Oui	Oui	Non	Oui
un homme	Plus 15 ans	7 – 9	centrereference		Non				Non	Non				Oui	41 – 60%	Non	Non	Non	Non	Oui	Oui	Oui	Oui	Non	Non	Oui	Non	Non	Non	Non	Non	Non	Non	Non	Non	Non	Non	Non	Non	Oui	Oui	Oui	Oui	Non	Oui	Oui	Oui	Non	Oui
une femme	Entre 7,1 et 15 ans	10 et plus	centrereference		Oui	Non	Non	Oui	Non	Non				Oui	41 – 60%	Non	Non	Non	Non	Non	Non	Non	Non	Non	Non	Non	Non	Oui	Oui	Oui	Oui	Non	Non	Non	Non	Non	Non	Non	Non	Oui	Oui	Oui	Oui	Non	Non	Oui	Oui	Non	Non
un homme	Entre 3 et 7 ans	10 et plus	centrereference		Non				Non	Non				Oui	10 – 40%	Non	Non	Non	Non	Non	Oui	Non	Oui	Non	Non	Oui	Non	Oui	Oui	Oui	Oui	Non	Non	Non	Non	Non	Non	Non	Non	Oui	Oui	Oui	Oui	Oui	Oui	Oui	Oui	Oui	Oui
une femme	Plus 15 ans	4 – 6	premiereligne		Non				Non	Non				Non	Moins de 10%	Non	Non	Oui	Non	Non	Oui	Non	Non	Non	Non	Non	Oui	Oui	Oui	Oui	Oui	Non	Non	Non	Non	Non	Non	Non	Non	Oui	Oui	Oui	Oui	Oui	Oui	Oui	Oui	Oui	Oui
une femme	Plus 15 ans	7 – 9	premiereligne		Non				Non	Oui	Oui	Oui	Oui	Oui	10 – 40%	Non	Non	Non	Non	Oui	Oui	Oui	Oui	Non	Non	Non	Non	Oui	Oui	Oui	Oui	Non	Non	Non	Non	Non	Non	Non	Non	Non	Non	Non	Non	Non	Non	Non	Non	Non	Non
une femme	Entre 7,1 et 15 ans	7 – 9	premiereligne		Oui	Non	Oui	Oui	Non	Non				Oui	10 – 40%	Non	Non	Non	Non	Non	Oui	Non	Oui	Non	Non	Oui	Non	Non	Non	Non	Non	Non	Non	Non	Non	Oui	Oui	Oui	Oui	Non	Non	Oui	Oui	Non	Oui	Oui	Oui	Oui	Non
une femme	Entre 7,1 et 15 ans	0 – 1	premiereligne		Non				Non	Oui	Non	Non	Oui	Non	Moins de 10%	Non	Non	Non	Non	Non	Non	Non	Non	Non	Non	Non	Non	Non	Non	Non	Non	Oui	Oui	Oui	Oui	Non	Non	Non	Non	Oui	Oui	Oui	Oui	Non	Non	Non	Non	Non	Non
un homme	Plus 15 ans	4 – 6	premiereligne		Non					Non				Non	41 – 60%	Non	Non	Non	Non	Oui	Oui	Oui	Oui	Non	Non	Oui	Non	Non	Non	Non	Non	Oui	Oui	Oui	Oui	Non	Non	Non	Non	Non	Non	Oui	Oui	Non	Oui	Oui	Oui	Oui	Oui
un homme	Plus 15 ans	2 – 3	premiereligne		Non				Non	Oui	Non	Oui	Oui	Oui	10 – 40%	Non	Non	Non	Non	Oui	Oui	Oui	Oui	Non	Non	Non	Non	Oui	Oui	Oui	Oui	Non	Non	Non	Non	Non	Non	Non	Non	Oui	Oui	Oui	Oui	Non	Oui	Oui	Oui	Oui	Non
un homme	Plus 15 ans	4 – 6	premiereligne		Non				Non	Non				Non	10 – 40%	Non	Non	Non	Non	Oui	Oui	Oui	Oui	Non	Non	Non	Non	Oui	Oui	Oui	Oui	Non	Non	Non	Non	Non	Non	Non	Non	Oui	Oui	Oui	Oui	Non	Oui	Oui	Oui	Oui	Oui
une femme	Plus 15 ans	2 – 3	premiereligne		Oui	Non	Oui	Non	Non	Oui	Non	Oui	Non	Oui	10 – 40%	Non	Non	Non	Non	Non	Oui	Oui	Non	Non	Non	Non	Oui	Oui	Oui	Oui	Oui	Non	Non	Non	Non	Non	Non	Non	Non	Oui	Oui	Oui	Oui	Non	Oui	Oui	Oui	Non	Oui
une femme	Plus 15 ans	4 – 6	premiereligne		Oui	Oui	Non	Oui	Non	Oui	Oui	Oui	Oui	Oui	10 – 40%	Non	Non	Non	Non	Oui	Oui	Oui	Oui	Non	Non	Oui	Non	Oui	Oui	Oui	Oui	Non	Non	Non	Non	Non	Non	Non	Non	Oui	Oui	Oui	Oui	Non	Oui	Oui	Oui	Oui	Oui
une femme	Plus 15 ans	2 – 3	premiereligne		Non				Non	Non				Oui	41 – 60%	Non	Non	Non	Non	Non	Oui	Non	Oui	Non	Non	Oui	Non	Oui	Oui	Oui	Oui	Non	Non	Non	Non	Non	Non	Non	Non	Oui	Oui	Oui	Oui	Non	Oui	Oui	Oui	Oui	Oui
un homme	Plus 15 ans	2 – 3	premiereligne		Oui	Non	Non	Oui	Non	Non				Non	Plus de 80 %	Non	Non	Oui	Non	Non	Oui	Non	Non	Non	Non	Non	Oui	Oui	Oui	Oui	Oui	Non	Non	Non	Non	Non	Non	Non	Non	Oui	Oui	Oui	Oui	Oui	Oui	Oui	Oui	Oui	Oui
un homme	Plus 15 ans	0 – 1	premiereligne													Non	Non	Non	Non	Non	Non	Non	Non	Non	Non	Non	Non	Non	Non	Non	Non	Non	Non	Non	Non	Non	Non	Non	Non	Non	Non	Non	Non	Non	Non	Non	Non	Non	Non
une femme	Entre 3 et 7 ans	4 – 6	premiereligne		Oui	Non	Oui	Oui	Non	Non				Oui	10 – 40%	Non	Non	Non	Non	Non	Oui	Non	Non	Non	Non	Oui	Oui	Non	Non	Non	Non	Non	Non	Non	Non	Oui	Oui	Oui	Oui	Oui	Oui	Oui	Oui	Oui	Oui	Oui	Oui	Oui	Oui
une femme	Plus 15 ans	0 – 1	premiereligne		Oui	Non	Oui	Non	Non	Non				Oui	10 – 40%	Non	Non	Oui	Oui	Non	Oui	Non	Oui	Non	Non	Non	Non	Non	Non	Oui	Non	Non	Non	Non	Non	Non	Non	Non	Non	Oui	Oui	Oui	Oui	Non	Oui	Oui	Oui	Non	Oui
un homme	Plus 15 ans	4 – 6	premiereligne		Oui	Non	Oui	Oui	Non	Non				Oui	41 – 60%	Non	Non	Oui	Non	Non	Oui	Non	Non	Non	Non	Non	Non	Non	Non	Non	Non	Non	Non	Non	Non	Oui	Oui	Oui	Oui	Oui	Oui	Oui	Oui	Non	Oui	Oui	Oui	Non	Oui
un homme	Plus 15 ans	2 – 3	premiereligne		Oui	Non	Oui	Non	Non	Oui	Non	Oui	Non	Oui	41 – 60%	Non	Non	Non	Non	Oui	Oui	Oui	Oui	Non	Non	Non	Non	Oui	Oui	Oui	Oui	Non	Non	Non	Non	Non	Non	Non	Non	Oui	Oui	Oui	Oui	Non	Oui	Oui	Non	Non	Non
une femme	Entre 7,1 et 15 ans	10 et plus	premiereligne		Oui	Non	Oui	Oui	Non	Oui	Non	Oui	Oui	Oui	41 – 60%	Non	Non	Non	Non	Oui	Oui	Oui	Oui	Non	Non	Non	Non	Oui	Oui	Oui	Oui	Non	Non	Non	Non	Non	Non	Non	Non	Oui	Oui	Oui	Oui	Non	Non	Oui	Oui	Non	Non
un homme	Plus 15 ans	0 – 1	premiereligne		Oui	Non	Oui	Non	Non	Non				Oui	10 – 40%	Non	Non	Oui	Oui	Non	Non	Non	Non	Non	Oui	Non	Non	Non	Non	Oui	Oui	Non	Non	Non	Non	Non	Oui	Non	Non	Oui	Oui	Oui	Oui	Non	Oui	Oui	Oui	Oui	Oui
un homme	Plus 15 ans	2 – 3	premiereligne		Oui	Non	Oui	Non	Non	Non				Oui	Moins de 10%	Non	Non	Non	Non	Oui	Oui	Oui	Oui	Non	Non	Non	Non	Non	Non	Non	Non	Non	Non	Non	Non	Non	Non	Non	Non	Oui	Oui	Oui	Oui	Oui	Oui	Oui	Oui	Oui	Oui
une femme	Plus 15 ans	2 – 3	premiereligne		Oui	Non	Oui	Non	Non	Non				Oui	Moins de 10%	Non	Non	Non	Non	Non	Oui	Non	Non	Non	Non	Oui	Oui	Non	Non	Non	Non	Non	Non	Non	Non	Non	Non	Non	Non	Oui	Oui	Oui	Oui	Oui	Oui	Oui	Oui	Oui	Oui
un homme	Moins de 3 ans	0 – 1	premiereligne													Non	Non	Non	Non	Non	Non	Non	Non	Non	Non	Non	Non	Non	Non	Non	Non	Non	Non	Non	Non	Non	Non	Non	Non	Non	Non	Non	Non	Non	Non	Non	Non	Non	Non
une femme	Entre 3 et 7 ans	10 et plus	centrereference		Oui	Non	Oui	Oui	Non	Non				Oui	41 – 60%	Non	Non	Non	Non	Non	Oui	Oui	Oui	Non	Non	Non	Non	Non	Non	Non	Non	Non	Oui	Non	Oui	Non	Non	Oui	Non	Oui	Oui	Oui	Oui	Non	Oui	Oui	Oui	Oui	Oui
une femme	Entre 3 et 7 ans	4 – 6	premiereligne		Oui	Non	Oui	Non	Non	Oui	Non	Oui	Oui	Oui	10 – 40%	Non	Non	Oui	Non	Non	Oui	Non	Non	Non	Non	Non	Oui	Non	Non	Non	Non	Non	Non	Non	Non	Non	Oui	Oui	Oui	Oui	Oui	Oui	Oui	Oui	Oui	Oui	Oui	Oui	Oui
un homme	Entre 7,1 et 15 ans	2 – 3	premiereligne		Oui	Non	Oui	Oui	Non	Non				Oui	10 – 40%	Non	Non	Non	Non	Non	Oui	Non	Oui	Non	Non	Oui	Non	Non	Non	Non	Non	Non	Non	Non	Non	Oui	Oui	Oui	Oui	Oui	Oui	Oui	Oui	Oui	Oui	Oui	Oui	Oui	Oui
une femme	Entre 7,1 et 15 ans	2 – 3	premiereligne		Oui	Non	Oui	Non	Non	Non				Oui	10 – 40%	Non	Non	Non	Non	Non	Oui	Non	Oui	Non	Non	Oui	Non	Non	Non	Non	Non	Non	Non	Non	Non	Oui	Oui	Oui	Oui	Oui	Oui	Oui	Oui	Non	Oui	Oui	Oui	Non	Oui
une femme	Plus 15 ans	7 – 9	premiereligne		Oui	Oui	Oui	Oui	Non	Non				Oui	10 – 40%	Non	Non	Non	Non	Oui	Oui	Oui	Oui	Non	Non	Non	Non	Non	Non	Non	Non	Oui	Oui	Oui	Oui	Non	Non	Non	Non	Non	Non	Oui	Non	Oui	Oui	Oui	Oui	Oui	Oui
une femme	Entre 3 et 7 ans	10 et plus	centrereference		Non				Non	Non				Oui	61 – 80 %	Non	Non	Non	Non	Oui	Oui	Oui	Oui	Non	Non	Non	Non	Oui	Oui	Oui	Oui	Non	Non	Non	Non	Non	Non	Non	Non	Oui	Oui	Oui	Oui	Oui	Oui	Oui	Oui	Oui	Oui
un homme	Entre 7,1 et 15 ans	4 – 6	premiereligne		Oui	Non	Oui	Non	Non	Oui	Oui	Oui	Oui	Oui	Moins de 10%	Non	Non	Non	Non	Non	Oui	Non	Non	Non	Non	Non	Non	Oui	Oui	Oui	Oui	Non	Non	Non	Non	Non	Non	Non	Non	Oui	Oui	Oui	Oui	Oui	Oui	Oui	Oui	Oui	Oui
un homme	Plus 15 ans	0 – 1	premiereligne		Oui	Oui	Non	Non		Non				Oui	Moins de 10%	Non	Non	Non	Non	Oui	Oui	Oui	Oui	Non	Non	Oui	Non	Oui	Oui	Oui	Oui	Non	Non	Non	Non	Non	Non	Non	Non	Oui	Oui	Oui	Oui	Non	Oui	Oui	Oui	Non	Oui
une femme	Plus 15 ans	4 – 6	premiereligne		Non				Non	Non				Oui	10 – 40%	Non	Non	Non	Oui	Non	Oui	Non	Non	Non	Non	Oui	Non	Non	Non	Non	Non	Non	Non	Non	Non	Oui	Oui	Oui	Oui	Oui	Oui	Oui	Oui	Non	Oui	Oui	Oui	Oui	Oui
une femme	Entre 3 et 7 ans	10 et plus	premiereligne		Non				Non	Non				Oui	Moins de 10%	Non	Non	Non	Non	Oui	Oui	Oui	Oui	Non	Non	Non	Non	Non	Non	Non	Non	Oui	Oui	Oui	Oui	Non	Non	Non	Non	Oui	Oui	Oui	Oui	Non	Oui	Oui	Non	Oui	Non
une femme	Plus 15 ans	4 – 6	premiereligne		Non	Oui	Non	Non	Non	Non				Oui	Moins de 10%	Non	Non	Non	Non	Oui	Oui	Oui	Oui	Non	Non	Non	Non	Oui	Oui	Oui	Oui	Non	Non	Non	Non	Non	Non	Non	Non	Oui	Oui	Oui	Oui	Non	Non	Non	Non	Non	Non
[truncated: 81 more columns]
