# Supplementary material for: Management of veterinary anaesthesia in small animals: A survey of current practice in Quebec
Source: PLoS One. 2020 Jan 16;15(1):e0227204. doi: 10.1371/journal.pone.0227204 (PMC6964820; doi:10.1371/journal.pone.0227204)
Supplement: S2 File — Database of the responses collected from the 156 responders to the survey for the part–Anaesthesia procedure (see S1 Appendix for detailed questions). (XLSX) [file pone.0227204.s003.xlsx]

## Sheet: Feuil1
Vous êtes ?	Vous avez obtenu votre diplôme de médecin vétérinaire depuis ?	<strong>Combien d’animaux sont anesthésiés</strong> en moyenne par jour dans votre structure ?	Vous exercez dans ?		Sous quel <strong>format</strong> utilisez-vous généralement votre <strong>prémédication</strong> ?	Quelles <strong>molécules</strong> utilisez-vous en <strong>prémédication</strong> ? (Sélectionnez autant de cases que nécessaire) ne pas sélectionner si vous n’êtes pas certain de posséder une des drogues.																										Quelles <strong>molécules</strong> utilisez-vous pour <strong>l’induction</strong> de l’anesthésie ? (Sélectionnez autant de cases que nécessaire) Ne pas sélectionner si vous n’êtes pas certain de posséder une des drogues.										Faites vous des <strong>anesthésies</strong> seulement <strong>aux injectables</strong> ?Q31	Si oui, quelle(s) molécule(s) utilisez-vous ? (Sélectionnez autant de cases que nécessaire) Ne pas sélectionner si vous n’êtes pas certain de posséder une des drogues.				Quel <strong>agent volatil</strong> utilisez-vous si vous optez pour un maintien de l’anesthésie aux volatils ?	De quels types <strong>d’appareils d’anesthésie</strong> disposez-vous ? (Sélectionnez autant de cases que nécessaire)
Réponse	Réponse	Réponse	Réponse		Réponse	Acépromazine (Atravet®, Acevet™, etc.) - Fréquence (%) d’utilisation en chirurgie de routine	Acépromazine (Atravet®, Acevet™, etc.) - Utilisation autre que pour chirurgie de routine	Diazépam (Valium™) (si disponible) - Fréquence (%) d’utilisation en chirurgie de routine	Diazépam (Valium™) (si disponible) - Utilisation autre que pour chirurgie de routine	Midazolam (Versed®) (si disponible) - Fréquence (%) d’utilisation en chirurgie de routine	Midazolam (Versed®) (si disponible) - Utilisation autre que pour chirurgie de routine	Glycopyrrolate (si disponible) / atropine - Fréquence (%) d’utilisation en chirurgie de routine	Glycopyrrolate (si disponible) / atropine - Utilisation autre que pour chirurgie de routine	Dexmédétomidine (Dexdomitor™) - Fréquence (%) d’utilisation en chirurgie de routine	Dexmédétomidine (Dexdomitor™) - Utilisation autre que pour chirurgie de routine	Médétomidine (Domitor®, Cepetor™) - Fréquence (%) d’utilisation en chirurgie de routine	Médétomidine (Domitor®, Cepetor™) - Utilisation autre que pour chirurgie de routine	Xylazine (Rompun®, AnaSed®, etc.) - Fréquence (%) d’utilisation en chirurgie de routine	Xylazine (Rompun®, AnaSed®, etc.) - Utilisation autre que pour chirurgie de routine	Morphine (si disponible) - Fréquence (%) d’utilisation en chirurgie de routine	Morphine (si disponible) - Utilisation autre que pour chirurgie de routine	Hydromorphone (si disponible) - Fréquence (%) d’utilisation en chirurgie de routine	Hydromorphone (si disponible) - Utilisation autre que pour chirurgie de routine	Butorphanol - Fréquence (%) d’utilisation en chirurgie de routine	Butorphanol - Utilisation autre que pour chirurgie de routine	Buprénorphine - Fréquence (%) d’utilisation en chirurgie de routine	Buprénorphine - Utilisation autre que pour chirurgie de routine	Fentanyl (patch ou injectable) - Fréquence (%) d’utilisation en chirurgie de routine	Fentanyl (patch ou injectable) - Utilisation autre que pour chirurgie de routine	Anti-inflammatoire non-stéroïdien (AINS) : Méloxicam, carprofène, deracoxib, firocoxib, robénacoxib, kétoprofène, acide tolfénamique, etc. - Fréquence (%) d’utilisation en chirurgie de routine	Anti-inflammatoire non-stéroïdien (AINS) : Méloxicam, carprofène, deracoxib, firocoxib, robénacoxib, kétoprofène, acide tolfénamique, etc. - Utilisation autre que pour chirurgie de routine	Alfaxalone (Alfaxan®) - Fréquence (%) d’utilisation en chirurgie de routine	Alfaxalone (Alfaxan®) - Utilisation autre que pour chirurgie de routine	Kétamine (Ketaset®, Vetalar™, Ketalean®, etc.) seule - Fréquence (%) d’utilisation en chirurgie de routine	Kétamine (Ketaset®, Vetalar™, Ketalean®, etc.) seule - Utilisation autre que pour chirurgie de routine	Kétamine associée au diazépam (Valium™) - Fréquence (%) d’utilisation en chirurgie de routine	Kétamine associée au diazépam (Valium™) - Utilisation autre que pour chirurgie de routine	Propofol (Rapinovet®, etc.) - Fréquence (%) d’utilisation en chirurgie de routine	Propofol (Rapinovet®, etc.) - Utilisation autre que pour chirurgie de routine	Thiopental (Thiotal®, etc.) - Fréquence (%) d’utilisation en chirurgie de routine	Thiopental (Thiotal®, etc.) - Utilisation autre que pour chirurgie de routine	Réponse	Alfaxalone (Alfaxan®)	Kétamine (Ketaset®, Vetalar™, Ketalean®, etc.)	Propofol (Rapinovet®, etc.)	Autre (veuillez préciser)	Réponse	Système Bain (ou semi-ouvert ou non-ré-inhalatoire)	Système circulaire (ou semi-fermé ou ré-inhalatoire, avec absorbeur de CO2)
une femme	Plus 15 ans	2 – 3	premiereligne		protocolaire	81-99%	Oui	41-60%	Oui	21-40%	Oui	61-80%	Oui	0%	Oui	0%	Oui	0%		0%		100%	Oui	21-40%	Oui	0%	Oui	0%		81-99%	Oui	0%		41-60%	Oui	81-99%	Oui	1-20%	Oui	1-20%	Non	Non					Isoflurane	Oui	Oui
une femme	Plus 15 ans	10 et plus	premiereligne
une femme	Entre 3 et 7 ans	4 – 6	premiereligne		premix	100%	Oui	1-20%	Oui	0%	Oui	61-80%	Oui	0%	Oui	0%	Oui	0%	Non	0%	Non	61-80%	Oui	41-60%	Oui	0%	Non	0%	Non	61-80%	Oui	0%	Non	41-60%	Non	0%	Oui	1-20%	Oui	21-40%	Non	Non					Isoflurane	Oui	Oui
une femme	Plus 15 ans	4 – 6	premiereligne		specifique							1-20%		61-80%	Oui					0%		81-99%	Oui	1-20%	Oui	1-20%	Oui	1-20%		41-60%	Oui					41-60%	Oui	1-20%	Oui	41-60%	Oui	Oui	Non	Oui	Oui	Non	Isoflurane	Oui	Oui
une femme	Entre 7,1 et 15 ans	0 – 1	premiereligne		premix	100%	Oui	0%	Non	0%	Non	100%	Oui	0%	Non	0%	Non	0%	Non	0%	Non	100%	Oui	0%	Non	0%	Non	0%	Non	0%	Non	0%	Non	0%	Non	41-60%	Oui	0%	Non	21-40%	Non	Non					Isoflurane	Oui	Oui
un homme	Plus 15 ans	7 – 9	centrereference		specifique	1-20%	Non	0%		1-20%	Oui	1-20%	Oui	41-60%	Non	0%		0%		0%		81-99%	Oui	1-20%	Oui	0%		0%		0%		81-99%	Oui	0%		0%		1-20%	Oui	0%		Oui	Oui	Oui	Non	Oui	Isoflurane	Oui	Oui
une femme	Entre 3 et 7 ans	0 – 1	premiereligne
une femme	Plus 15 ans	4 – 6	premiereligne		premix	21-40%		0%		0%		1-20%		21-40%		0%		0%		0%		21-40%		1-20%		1-20%		0%		0%		1-20%						1-20%		81-99%		Non					Isoflurane	Oui	Oui
une femme	Entre 7,1 et 15 ans	2 – 3	premiereligne		premix	81-99%	Oui	21-40%	Oui	21-40%	Oui	81-99%	Non	1-20%	Oui	0%	Non	0%	Non	0%	Non	21-40%	Oui	1-20%	Oui	61-80%	Oui	0%	Non	81-99%	Oui	0%	Non	0%	Oui	41-60%	Oui	1-20%	Oui	61-80%	Non	Non					Isoflurane	Oui	Oui
une femme	Entre 3 et 7 ans	2 – 3	premiereligne		premix	100%	Oui	0%	Oui	0%	Non	100%	Oui	0%	Non	0%	Non	0%	Non	0%	Non	0%	Non	100%	Oui	0%	Non	0%	Oui	0%	Oui	0%	Non	41-60%	Oui	1-20%	Oui	21-40%	Oui	21-40%	Oui	Non					Isoflurane	Oui	Oui
une femme	Entre 3 et 7 ans	7 – 9	premiereligne		specifique		Oui	1-20%	Oui	1-20%	Oui		Oui	81-99%	Oui		Oui		Non		Non	21-40%	Oui	81-99%	Oui	1-20%	Oui		Non	81-99%	Oui	1-20%	Oui	21-40%	Oui	1-20%	Non	1-20%	Oui	41-60%	Oui	Oui	Non	Non	Non	Oui	Isoflurane	Oui	Oui
un homme	Plus 15 ans	10 et plus	premiereligne		premix	100%	Oui	1-20%	Non	0%		100%	Oui	41-60%	Oui	0%		0%		0%		41-60%	Non	1-20%	Oui	0%		0%		100%	Non	0%		41-60%	Non	1-20%	Oui	0%		61-80%	Oui	Oui	Non	Non	Non	Oui	Isoflurane	Oui	Oui
une femme	Plus 15 ans	2 – 3	premiereligne			81-99%		1-20%		0%		81-99%		1-20%		1-20%		0%		0%		81-99%		1-20%		1-20%		0%		0%		0%		0%		0%		0%		81-99%		Non					Isoflurane	Oui	Oui
une femme	Plus 15 ans	10 et plus	centrereference
une femme	Moins de 3 ans	4 – 6	premiereligne		protocolaire	0%	Oui	0%	Oui			0%		81-99%								1-20%	Oui	81-99%						81-99%	Oui					61-80%	Oui	1-20%	Oui			Non					Isoflurane	Oui	Oui
une femme	Entre 3 et 7 ans	2 – 3	premiereligne		specifique	100%		81-99%				81-99%										81-99%		81-99%						100%						81-99%		1-20%		1-20%		Non					Isoflurane	Oui	Oui
une femme	Plus 15 ans	4 – 6	premiereligne		premix	81-99%	Oui	1-20%	Non	0%		81-99%	Oui	0%		0%		0%		0%		81-99%	Oui	81-99%	Oui	0%		0%		81-99%	Oui	0%		41-60%	Oui	0%		0%		1-20%	Non	Non					Isoflurane	Oui	Oui
un homme	Plus 15 ans	4 – 6	premiereligne		specifique	100%	Non					100%	Non											100%	Non															100%	Non	Non					Isoflurane	Oui	Oui
une femme	Entre 7,1 et 15 ans	4 – 6	premiereligne		premix	81-99%	Oui	0%	Non	1-20%	Oui	81-99%	Oui	1-20%	Oui	0%	Non	61-80%	Non	1-20%	Oui	1-20%	Oui	81-99%	Oui	0%	Oui	0%	Non	81-99%	Oui	0%	Non	0%	Non	0%	Non	0%	Non	81-99%	Oui	Non					Isoflurane		Oui
une femme	Entre 7,1 et 15 ans	4 – 6	premiereligne
une femme	Entre 7,1 et 15 ans	2 – 3	premiereligne		specifique	1-20%	Non	1-20%	Oui	41-60%	Oui	21-40%	Oui	41-60%	Oui							21-40%	Oui	61-80%	Oui	1-20%	Oui			81-99%	Oui			1-20%	Oui	21-40%	Oui	61-80%	Oui			Oui	Non	Oui	Oui	Non	Isoflurane	Oui	Oui
un homme	Entre 7,1 et 15 ans	2 – 3	premiereligne		premix	81-99%	Oui	0%	Non	0%	Non	81-99%	Oui	1-20%	Non	0%	Non	0%	Non	0%	Non	0%	Non	81-99%	Oui	0%	Non	0%	Non	100%	Non	0%	Non	1-20%	Oui	0%	Non	1-20%	Non	81-99%	Oui	Non					Isoflurane	Oui	Oui
une femme	Plus 15 ans	4 – 6	premiereligne		protocolaire	1-20%	Oui							81-99%	Oui							41-60%	Oui	41-60%	Oui			1-20%	Oui									81-99%	Oui			Oui	Non	Non	Oui	Non	Isoflurane	Oui	Oui
un homme	Entre 7,1 et 15 ans	10 et plus	centrereference
une femme	Plus 15 ans	7 – 9	premiereligne
une femme	Plus 15 ans	2 – 3	premiereligne		specifique	100%	Oui	61-80%	Oui	0%	Non	100%	Oui	0%	Non	0%	Non	0%	Non	0%	Non	61-80%	Oui	61-80%	Oui	0%	Non	0%	Non	81-99%	Oui	0%	Non	0%	Non	61-80%	Oui	21-40%	Oui	0%	Non	Non					Isoflurane	Oui	Oui
une femme	Entre 7,1 et 15 ans	10 et plus	premiereligne		specifique	61-80%		0%		21-40%		0%		21-40%		0%		0%		0%		61-80%		21-40%		21-40%		0%		100%								100%				Non					Isoflurane	Oui	Oui
un homme	Plus 15 ans	4 – 6	premiereligne		premix	21-40%		0%	Oui	21-40%				21-40%								41-60%	Oui			61-80%	Oui			100%	Oui									41-60%	Oui	Non					Isoflurane	Oui	Oui
une femme	Plus 15 ans	4 – 6	premiereligne		premix	81-99%		81-99%						1-20%								81-99%		1-20%						100%				1-20%		81-99%						Non					Isoflurane	Oui	Oui
une femme	Plus 15 ans	2 – 3	premiereligne		specifique	41-60%		0%		0%		1-20%		41-60%		0%		0%		0%		21-40%		81-99%		1-20%		0%		1-20%		1-20%		0%		0%		1-20%		81-99%		Non					Isoflurane	Oui	Oui
un homme	Plus 15 ans	4 – 6	centrereference		premix	21-40%	Oui	1-20%	Oui	21-40%	Oui	21-40%	Oui	21-40%	Oui	1-20%	Oui	0%	Non	61-80%	Oui	1-20%	Oui	1-20%	Non	1-20%	Non	1-20%	Oui	81-99%	Oui	41-60%	Oui	0%	Non	21-40%	Oui	1-20%	Oui	0%	Non	Oui	Oui	Non	Oui	Non	Isoflurane	Oui	Oui
une femme	Entre 7,1 et 15 ans	2 – 3	premiereligne			61-80%	Oui	0%	Non	41-60%	Oui	1-20%	Oui	61-80%	Oui	0%	Non	0%		1-20%	Oui	81-99%	Oui	21-40%	Oui	0%		0%		0%		0%		0%		0%		1-20%	Oui	41-60%	Non	Oui	Non	Non	Oui	Non	Isoflurane	Oui	Oui
une femme	Entre 3 et 7 ans	10 et plus	centrereference		specifique	81-99%	Oui	81-99%	Oui	41-60%	Oui	1-20%	Oui	0%	Oui	0%	Non	0%	Non	0%	Oui	100%	Oui	21-40%	Oui	21-40%	Oui	0%	Oui	100%	Oui	0%	Oui	0%	Non	61-80%	Oui	21-40%	Oui	1-20%	Oui	Oui	Non	Oui	Oui	Oui	Isoflurane	Oui	Oui
un homme	Plus 15 ans	0 – 1	premiereligne															100%												100%												Oui					Aucun
une femme	Entre 7,1 et 15 ans	7 – 9	premiereligne		premix	81-99%	Oui	1-20%	Non			81-99%	Oui	0%	Oui							100%	Oui	0%	Oui					100%	Oui					0%		1-20%	Oui	81-99%	Oui	Non					Isoflurane	Oui	Oui
une femme	Plus 15 ans	4 – 6	centrereference		specifique	81-99%	Oui	41-60%	Oui	41-60%	Oui	41-60%	Oui	41-60%	Oui	1-20%	Non	0%	Non	21-40%	Oui	81-99%	Oui	41-60%	Oui	41-60%	Oui	1-20%	Oui	81-99%	Oui	41-60%	Oui	0%	Non	21-40%	Oui	61-80%	Oui	1-20%	Non	Oui	Oui	Oui	Oui	Non	Isoflurane	Oui	Oui
une femme	Moins de 3 ans	7 – 9	centrereference
un homme	Plus 15 ans	10 et plus	centrereference		specifique	1-20%	Oui	21-40%	Oui	21-40%	Oui	21-40%	Oui	21-40%	Oui	0%	Non	0%	Non	1-20%	Oui	21-40%	Oui	41-60%	Oui	21-40%	Oui	1-20%	Oui	61-80%	Oui	1-20%	Oui	0%		21-40%	Oui	1-20%	Oui	21-40%	Oui	Non					Isoflurane	Oui
une femme	Plus 15 ans	4 – 6	premiereligne		specifique	21-40%	Oui	0%	Non	0%	Non	21-40%	Oui	41-60%	Oui	0%	Non	0%	Non	0%	Non	0%	Oui	41-60%	Oui	0%	Non	0%	Non	81-99%	Oui	0%	Non	0%	Non	0%	Non	81-99%	Oui	0%	Non	Non					Isoflurane	Oui	Oui
une femme	Moins de 3 ans	10 et plus	centrereference		specifique	41-60%	Non	21-40%	Oui	1-20%	Oui	1-20%	Oui	21-40%	Oui	0%	Non	0%	Non	0%	Non	21-40%	Oui	1-20%	Oui	0%	Oui	0%	Oui	61-80%	Oui	1-20%	Oui	0%	Non	1-20%	Oui	41-60%	Oui	0%	Non	Oui	Oui	Non	Oui	Non	Isoflurane	Oui	Oui
une femme	Entre 7,1 et 15 ans	7 – 9	premiereligne		premix	81-99%	Oui	0%	Oui	1-20%	Non	81-99%	Oui	0%	Oui					41-60%	Oui	41-60%	Oui	1-20%	Oui		Oui					1-20%	Non			21-40%	Oui	21-40%	Oui	21-40%	Non	Non					Isoflurane	Oui	Oui
une femme	Plus 15 ans	4 – 6	premiereligne		premix	41-60%	Oui											41-60%	Oui			1-20%	Oui	41-60%	Oui					81-99%	Oui			21-40%	Non	0%	Non			81-99%	Oui	Non					Isoflurane	Oui	Oui
un homme	Entre 7,1 et 15 ans	4 – 6	centrereference
une femme	Plus 15 ans	2 – 3	premiereligne		specifique	1-20%	Oui	41-60%	Oui	1-20%	Oui	61-80%	Oui	61-80%	Oui	0%	Non	0%	Non	0%	Non	61-80%	Oui	1-20%	Oui	1-20%	Oui	0%	Non	81-99%	Oui	0%	Non	41-60%	Oui	41-60%	Oui	21-40%	Oui	1-20%	Oui	Oui	Non	Oui	Oui	Non	Isoflurane	Oui	Oui
une femme	Plus 15 ans	4 – 6	premiereligne
une femme	Entre 3 et 7 ans	7 – 9	centrereference
une femme	Entre 7,1 et 15 ans	10 et plus	premiereligne		specifique	61-80%	Oui	81-99%	Oui	41-60%	Oui	81-99%	Oui	1-20%	Oui	1-20%	Non	0%	Non	0%	Non	41-60%	Oui	21-40%	Non	21-40%	Oui	21-40%	Oui	100%	Oui	0%	Non	0%	Non	81-99%	Oui	1-20%	Oui	0%	Non	Non					Isoflurane	Oui	Oui
un homme	Moins de 3 ans	10 et plus	centrereference		specifique	1-20%	Oui	41-60%	Oui	21-40%	Oui	0%	Oui	61-80%	Oui	0%	Non	0%	Non		Non	81-99%	Oui	1-20%	Non	1-20%	Oui	0%	Non	0%	Oui	41-60%	Oui	1-20%	Non	0%	Non	41-60%	Oui	0%	Non	Oui	Non	Non	Oui	Non	Isoflurane	Oui	Oui
un homme	Entre 7,1 et 15 ans	10 et plus	centrereference		specifique		Oui		Oui		Oui		Oui		Oui		Non		Non		Non		Oui		Oui		Oui		Oui		Oui											Oui	Non	Non	Oui	Non	Isoflurane	Oui	Oui
une femme	Plus 15 ans	7 – 9	centrereference		specifique	1-20%	Oui	21-40%	Oui	21-40%	Oui	1-20%	Oui	1-20%	Oui	1-20%	Oui	0%	Non	41-60%	Oui	41-60%	Oui	21-40%	Oui	1-20%	Oui	41-60%	Oui	81-99%	Oui	1-20%	Oui	0%	Oui	21-40%	Oui	41-60%	Oui	1-20%	Non	Non					Isoflurane	Oui	Oui
une femme	Entre 3 et 7 ans	4 – 6	premiereligne		specifique	61-80%	Oui	1-20%	Oui	0%	Non	61-80%	Oui	1-20%	Oui	1-20%	Oui	0%	Non	0%	Non	81-99%	Non	21-40%	Oui	0%	Oui	0%	Non	61-80%	Oui	0%	Non	0%	Non	1-20%	Oui	1-20%	Oui	61-80%	Non	Non					Isoflurane	Oui	Oui
une femme	Entre 7,1 et 15 ans	2 – 3	premiereligne		premix	81-99%	Oui			1-20%		81-99%				1-20%						81-99%		81-99%				81-99%			Oui					1-20%				1-20%		Non					Isoflurane	Oui	Oui
une femme	Moins de 3 ans	2 – 3	premiereligne		specifique	81-99%	Oui	81-99%	Oui	0%	Non	1-20%	Oui	21-40%	Oui	0%	Non	0%	Oui	0%	Non	100%	Oui	0%	Non	0%	Non	0%	Non	81-99%	Oui	0%	Non	21-40%	Oui	81-99%	Oui	1-20%	Oui	0%	Non	Oui	Non	Non	Non	Oui	Isoflurane	Oui	Oui
un homme	Entre 3 et 7 ans	2 – 3	premiereligne		premix	100%						100%										100%		100%						100%		0%				100%			Oui			Oui	Non	Non	Non	Oui	Isoflurane	Oui	Oui
une femme	Plus 15 ans	7 – 9	premiereligne		specifique	21-40%	Non	21-40%	Oui	0%	Non	0%	Oui	61-80%	Oui	0%	Non	0%	Non	0%	Non	41-60%	Oui	41-60%	Oui	0%	Oui	0%	Non	100%	Oui					21-40%	Oui	61-80%	Oui			Non					Isoflurane	Oui	Oui
une femme	Plus 15 ans	4 – 6	premiereligne		specifique	100%	Oui	0%		0%		100%	Oui	0%		0%		0%		0%		0%		100%	Oui	0%		0%		100%	Oui	0%	Non	0%	Non	81-99%	Oui	1-20%	Oui	0%	Non	Non					Isoflurane	Oui	Oui
une femme	Plus 15 ans	0 – 1	premiereligne
une femme	Entre 3 et 7 ans	2 – 3	premiereligne		premix	81-99%	Oui		Non		Non	61-80%	Oui		Non		Non		Non		Non	81-99%	Oui	1-20%	Oui		Non			21-40%	Oui		Non		Non	81-99%	Oui	1-20%	Oui		Non	Non					Isoflurane	Oui	Oui
un homme	Entre 7,1 et 15 ans	7 – 9	premiereligne		specifique	1-20%	Oui		Oui		Oui	81-99%	Oui	41-60%	Oui		Non		Non		Non	61-80%	Oui		Oui		Oui		Non			1-20%	Oui	0%	Non	81-99%	Oui	1-20%	Oui	1-20%	Oui	Non					Isoflurane	Oui	Oui
une femme	Plus 15 ans	4 – 6	premiereligne		specifique	81-99%	Oui	21-40%	Oui	0%	Non	1-20%	Oui	1-20%	Oui	0%	Non	0%	Non	0%	Non	41-60%	Oui	41-60%	Oui	21-40%	Oui	0%	Non	100%	Oui	100%	Oui			0%	Oui		Oui			Non					Isoflurane	Oui	Oui
un homme	Plus 15 ans	0 – 1	premiereligne		protocolaire	41-60%	Non											41-60%	Non															100%	Non							Oui	Non	Oui	Non	Non	Aucun
une femme	Entre 7,1 et 15 ans	4 – 6	centrereference		specifique	81-99%	Oui	41-60%	Oui	41-60%	Oui			21-40%	Oui	21-40%	Oui					41-60%	Oui	41-60%	Oui	0%		1-20%	Oui	41-60%	Oui					41-60%		0%	Oui	41-60%	Oui	Non					Isoflurane	Oui	Oui
une femme	Entre 7,1 et 15 ans	4 – 6	premiereligne		premix	81-99%	Non	1-20%	Oui	0%	Oui	41-60%	Oui	1-20%	Oui	0%	Non	0%	Oui	21-40%	Oui	81-99%	Oui	21-40%	Oui	1-20%	Oui	0%	Oui	100%	Oui	1-20%	Oui	0%	Non	1-20%	Oui	21-40%	Oui	41-60%	Non	Non					Isoflurane	Oui	Oui
une femme	Entre 3 et 7 ans	4 – 6	premiereligne			81-99%	Oui	1-20%	Oui	1-20%	Oui	21-40%	Oui	81-99%	Oui	0%	Non	0%	Non	0%	Non	81-99%	Oui	1-20%	Oui	1-20%	Oui	21-40%	Oui	61-80%	Oui	0%	Non	81-99%	Oui	0%	Non	1-20%	Oui	81-99%	Oui	Oui	Non	Non	Oui	Non	Isoflurane	Oui	Oui
un homme	Entre 3 et 7 ans	10 et plus	centrereference		specifique	0%		0%		100%	Oui	1-20%	Oui	0%		1-20%	Oui	0%		0%		1-20%	Oui	21-40%	Oui	61-80%	Oui	0%		81-99%	Oui	1-20%	Oui	1-20%	Oui			1-20%	Oui			Non					Isoflurane	Oui	Oui
une femme	Plus 15 ans	0 – 1	premiereligne
une femme	Plus 15 ans	4 – 6	premiereligne		specifique	41-60%	Oui	61-80%	Oui	1-20%	Oui	1-20%	Oui	41-60%	Oui	0%	Non	0%		1-20%	Oui	61-80%	Oui	41-60%	Oui	41-60%	Oui	0%		100%	Oui	0%	Oui			41-60%	Oui	1-20%	Oui	41-60%		Non					Isoflurane	Oui	Oui
un homme	Plus 15 ans	10 et plus	premiereligne		specifique	81-99%	Oui	81-99%	Oui	0%	Non	21-40%	Oui	1-20%	Oui	0%		0%		0%		0%		41-60%	Oui	0%		1-20%	Oui	0%		0%	Non	21-40%	Oui	21-40%	Oui	1-20%	Oui	0%		Non					Isoflurane	Oui	Oui
un homme	Plus 15 ans	2 – 3	premiereligne		premix	61-80%						100%												81-99%												81-99%		1-20%		81-99%		Oui	Non	Oui	Oui	Non	Isoflurane	Oui	Oui
une femme	Plus 15 ans	4 – 6	premiereligne		premix	61-80%	Oui	1-20%	Oui			81-99%	Oui	0%		1-20%	Oui					21-40%	Non	81-99%	Oui			1-20%	Non	100%	Oui	0%		1-20%	Non	1-20%	Oui	61-80%	Oui	1-20%	Non	Oui	Non	Non	Oui	Non	Isoflurane	Oui	Oui
une femme	Entre 3 et 7 ans	4 – 6	premiereligne		specifique					1-20%				81-99%								81-99%		1-20%														81-99%		81-99%		Non					Isoflurane	Oui
une femme	Plus 15 ans	2 – 3	premiereligne		specifique	1-20%				0%	Oui	1-20%				21-40%						21-40%		1-20%		21-40%													Oui	61-80%		Non					Isoflurane	Oui	Oui
un homme	Plus 15 ans	0 – 1	premiereligne		specifique	81-99%	Oui	0%	Oui	1-20%	Oui	81-99%	Non	1-20%	Oui	0%	Non	0%	Non	0%	Non	81-99%	Oui	0%	Oui	1-20%	Oui	0%	Non	81-99%	Oui	1-20%	Oui	0%	Non	1-20%	Non	1-20%	Non	1-20%	Non	Non					Isoflurane	Oui	Oui
une femme	Plus 15 ans	4 – 6	premiereligne		specifique
un homme	Plus 15 ans	2 – 3	premiereligne		protocolaire	100%		81-99%				41-60%								21-40%				61-80%				1-20%		81-99%		0%		0%		61-80%		1-20%		1-20%		Oui	Non	Oui	Oui	Non	Isoflurane	Oui	Oui
un homme	Plus 15 ans	2 – 3	premiereligne
un homme	Entre 7,1 et 15 ans	4 – 6	premiereligne
un homme	Plus 15 ans	4 – 6	premiereligne		specifique			61-80%	Non					81-99%								81-99%		61-80%												81-99%						Non					Isoflurane	Oui	Oui
une femme	Entre 3 et 7 ans	7 – 9	premiereligne		protocolaire	41-60%	Oui			1-20%	Oui	1-20%	Oui	21-40%	Oui					21-40%	Oui	21-40%	Oui	21-40%	Oui	1-20%	Oui	0%	Oui	61-80%		21-40%	Oui	41-60%	Oui	41-60%	Oui	1-20%	Oui	21-40%	Oui	Non					Isoflurane	Oui	Oui
une femme	Entre 7,1 et 15 ans	7 – 9	premiereligne		specifique	81-99%	Oui	61-80%	Oui	1-20%	Oui	0%	Oui	1-20%	Oui	0%	Non	0%	Non	0%	Oui	81-99%	Oui	1-20%	Oui	0%	Oui	1-20%	Oui	100%	Oui	0%	Non	0%	Oui	61-80%	Non	1-20%	Non	1-20%	Non	Non					Isoflurane		Oui
une femme	Entre 3 et 7 ans	4 – 6	premiereligne		protocolaire	81-99%	Oui	0%	Oui	0%	Non	81-99%	Oui	1-20%	Oui	1-20%	Oui	81-99%	Oui	0%	Non	0%	Non	81-99%	Oui	0%	Oui	0%	Non	81-99%	Oui	0%	Non	0%	Oui	81-99%	Oui	1-20%	Oui	0%	Non	Oui	Non	Oui	Oui	Oui	Isoflurane	Oui	Oui
un homme	Plus 15 ans	2 – 3	premiereligne		specifique	81-99%		0%		1-20%		81-99%		1-20%								81-99%		1-20%				1-20%		81-99%								1-20%		81-99%		Non					Isoflurane	Oui	Oui
une femme	Plus 15 ans	2 – 3	premiereligne		premix	81-99%	Oui	81-99%	Oui	0%	Non	81-99%	Oui	1-20%	Oui	0%	Non	0%	Non	0%	Non	81-99%	Oui	81-99%	Oui	0%	Non	0%	Non	100%	Oui	1-20%	Oui	0%	Non	81-99%	Oui	0%	Non	0%	Non	Non					Isoflurane	Oui	Oui
une femme	Moins de 3 ans	10 et plus	centrereference		specifique	61-80%	Non	0%	Oui	21-40%	Oui	1-20%	Oui	1-20%	Non	0%	Non	0%	Non	0%	Non	41-60%	Oui	1-20%	Oui	1-20%	Oui	0%	Oui	81-99%	Oui	1-20%	Oui	0%	Non	21-40%	Non	21-40%	Oui	21-40%	Non	Oui	Non	Oui	Oui	Oui	Sevoflurane	Oui	Oui
une femme	Entre 3 et 7 ans	4 – 6	premiereligne		specifique	1-20%	Oui	0%	Non	0%	Oui	1-20%	Oui	81-99%	Non	0%	Non	0%	Non	0%	Non	100%	Oui	0%	Oui	41-60%	Non	0%	Non	1-20%	Oui	0%	Non	0%	Non	81-99%	Oui	0%	Oui	1-20%	Non	Non					Isoflurane	Oui	Oui
un homme	Plus 15 ans	2 – 3	premiereligne		protocolaire	81-99%	Oui	21-40%	Oui	0%	Non	81-99%	Oui	1-20%	Oui	0%	Non	0%	Non	0%	Non	61-80%	Oui	81-99%	Oui	0%	Non	0%	Non	21-40%	Oui	0%	Non	0%	Non	0%	Non	100%	Oui	0%	Non	Non					Isoflurane	Oui	Oui
une femme	Entre 3 et 7 ans	4 – 6	premiereligne
une femme	Plus 15 ans	4 – 6	centrereference
une femme	Entre 7,1 et 15 ans	4 – 6	premiereligne		specifique	81-99%	Oui					21-40%												81-99%	Oui									0%	Non	41-60%	Oui			41-60%	Oui	Non					Isoflurane		Oui
une femme	Moins de 3 ans	7 – 9	centrereference
une femme	Entre 3 et 7 ans	4 – 6	premiereligne		specifique	41-60%		0%		1-20%		1-20%		1-20%		1-20%		0%		0%		81-99%		1-20%		0%		0%		0%		0%		0%		41-60%		1-20%		1-20%		Non					Isoflurane	Oui	Oui
un homme	Plus 15 ans	0 – 1	premiereligne
une femme	Plus 15 ans	4 – 6	premiereligne		specifique	81-99%	Oui			1-20%	Oui	1-20%	Oui				Oui							1-20%														21-40%	Oui	61-80%	Oui	Non					Isoflurane	Oui	Oui
une femme	Plus 15 ans	4 – 6	premiereligne		specifique	81-99%	Oui	0%	Oui	1-20%	Oui	1-20%	Oui		Non		Oui					81-99%	Oui	1-20%	Oui		Oui		Oui	100%	Oui		Non	0%	Non	81-99%	Oui	1-20%	Oui	0%	Non	Non					Isoflurane		Oui
une femme	Plus 15 ans	7 – 9	premiereligne		specifique	0%	Non	0%	Oui	0%		0%	Oui	61-80%	Oui	0%	Non	0%	Non	0%	Non	61-80%	Oui	21-40%	Oui	0%	Non	0%	Non	100%	Oui	1-20%	Oui	0%	Oui	0%	Oui	1-20%	Oui	81-99%	Oui	Non					Isoflurane	Oui
un homme	Plus 15 ans	0 – 1	premiereligne																																							Oui	Non	Oui	Non	Non	Aucun
une femme	Plus 15 ans	2 – 3	premiereligne		protocolaire	100%	Oui	21-40%	Oui	0%	Non	81-99%	Oui	0%	Non	0%	Non	0%	Non	0%	Non	0%	Non	100%	Oui	0%	Non	0%	Non	61-80%	Oui	0%		0%		21-40%		0%		0%		Non					Isoflurane	Oui	Oui
une femme	Entre 3 et 7 ans	4 – 6	premiereligne		specifique		Oui		Oui	1-20%	Oui	1-20%	Oui	81-99%	Oui	0%	Non	0%	Non	0%	Non	81-99%	Oui	1-20%	Oui	0%	Oui	0%	Oui	81-99%	Oui	0%		1-20%	Oui	1-20%	Oui	81-99%	Oui	81-99%	Oui	Oui	Non	Oui	Oui	Non	Isoflurane	Oui	Oui
une femme	Entre 3 et 7 ans	10 et plus	centrereference		specifique	61-80%	Oui	81-99%	Oui	1-20%	Oui	21-40%	Oui	1-20%	Oui	0%		0%		0%	Oui	61-80%	Oui	21-40%	Oui	21-40%	Oui	1-20%	Oui	81-99%	Oui			0%	Oui	41-60%	Oui	21-40%	Oui	1-20%	Oui	Oui	Non	Oui	Oui	Oui	Isoflurane	Oui	Oui
une femme	Plus 15 ans	2 – 3	premiereligne		specifique	1-20%	Oui	1-20%	Non	1-20%	Non	1-20%	Non	81-99%	Oui	0%	Non	0%	Non	0%	Non	1-20%	Oui	21-40%	Oui	21-40%	Oui	1-20%	Oui	0%	Oui	61-80%	Non	0%	Non	1-20%	Non	1-20%	Non	0%	Non	Oui	Non	Non	Non	Oui	Isoflurane	Oui	Oui
une femme	Entre 3 et 7 ans	10 et plus	centrereference		specifique	81-99%		1-20%		61-80%		1-20%		0%		0%		0%		0%		61-80%		1-20%		0%		1-20%		0%		0%		0%		21-40%	Oui	21-40%	Oui	21-40%	Oui	Non					Isoflurane	Oui	Oui
une femme	Moins de 3 ans	7 – 9	centrereference		specifique	81-99%	Non	81-99%	Oui	81-99%	Oui	21-40%	Non	61-80%	Oui	0%	Non	0%	Non	1-20%	Oui	81-99%	Oui	21-40%	Oui	21-40%	Oui	61-80%	Oui	61-80%	Oui	0%	Non	0%	Non	81-99%	Oui	81-99%	Oui	1-20%	Oui	Oui	Non	Non	Oui	Non	Isoflurane	Oui	Oui
une femme	Moins de 3 ans	7 – 9	premiereligne		protocolaire	81-99%	Oui	41-60%	Oui	0%	Non	81-99%	Oui	1-20%	Oui	0%	Non	0%	Non	0%	Non	61-80%	Oui	61-80%	Oui	0%	Non	0%	Non	100%	Oui	0%	Non	0%	Non	41-60%	Oui	0%	Non	41-60%	Oui	Non					Isoflurane	Oui	Oui
une femme	Entre 3 et 7 ans	2 – 3	premiereligne		specifique	81-99%	Oui	0%	Oui	41-60%	Non	61-80%	Non	1-20%	Oui	0%	Non	0%	Non	0%	Non	100%	Oui	1-20%	Oui	1-20%	Oui	0%	Non	0%	Oui	0%	Non	0%	Non	0%	Non	1-20%	Non	21-40%	Non	Non					Isoflurane	Oui	Oui
une femme	Entre 7,1 et 15 ans	2 – 3	premiereligne		specifique	41-60%	Oui	41-60%	Non	21-40%	Non	41-60%	Non	41-60%	Oui	0%	Non	0%		1-20%	Non	41-60%	Oui	41-60%	Oui	1-20%	Oui	0%		81-99%	Oui	0%		0%		61-80%	Non	41-60%	Non	0%		Oui	Non	Non	Non	Oui	Isoflurane	Oui	Oui
une femme	Plus 15 ans	2 – 3	premiereligne		protocolaire	61-80%	Oui	0%				0%	Oui			1-20%	Oui			61-80%	Oui	1-20%	Oui	1-20%	Non			0%	Non	0%	Non	0%	Oui	0%	Non	100%	Oui	0%	Oui			Oui	Non	Non	Non	Oui	Isoflurane	Oui
une femme	Entre 3 et 7 ans	10 et plus	centrereference		specifique	21-40%	Oui	21-40%	Oui	21-40%	Oui	21-40%	Oui	1-20%	Oui	1-20%	Oui	0%	Non	1-20%	Oui	61-80%	Oui	1-20%	Oui	1-20%	Oui	1-20%	Oui	81-99%	Oui	1-20%	Oui	0%	Non	21-40%	Oui	21-40%	Oui	1-20%	Oui	Oui	Oui	Oui	Oui	Oui	Isoflurane	Oui	Oui
une femme	Plus 15 ans	2 – 3	premiereligne		premix	100%		1-20%		0%		100%		0%		0%		0%		0%		1-20%		100%		0%		0%		100%				41-60%		1-20%						Non					Isoflurane	Oui	Oui
un homme	Plus 15 ans	2 – 3	premiereligne		specifique	0%	Oui	0%	Non	0%	Non	0%	Non	100%	Oui	0%	Non	0%	Oui	0%	Non	41-60%	Oui	0%	Oui	0%	Oui	0%	Non	100%	Oui	0%	Non	0%	Oui	0%	Non	0%	Non	21-40%	Non	Non					Isoflurane	Oui	Oui
une femme	Moins de 3 ans	2 – 3	premiereligne		specifique	61-80%	Oui	0%	Non	1-20%	Oui	1-20%	Oui	0%	Non	0%	Non	0%	Non	0%	Non	100%	Oui	0%	Non	0%	Non	21-40%	Non	81-99%	Oui	0%	Non	0%	Non	81-99%	Oui	1-20%	Oui	0%	Non	Non					Isoflurane	Oui	Oui
une femme	Entre 7,1 et 15 ans	10 et plus	centrereference		specifique	21-40%	Oui			61-80%	Oui	81-99%	Oui	61-80%	Oui							100%	Oui			21-40%				100%	Oui					41-60%	Oui	21-40%	Oui	1-20%	Oui	Oui	Non	Non	Oui	Non	Isoflurane	Oui	Oui
une femme	Entre 7,1 et 15 ans	10 et plus	premiereligne		specifique	81-99%	Oui			21-40%	Oui	81-99%	Oui	1-20%	Oui	0%	Non	0%	Non	0%	Non	81-99%	Oui	1-20%	Oui	0%	Non	0%	Non	0%	Non	0%	Non	0%	Non	81-99%	Oui	1-20%	Oui	0%	Non	Non					Isoflurane	Oui	Oui
une femme	Entre 3 et 7 ans	4 – 6	premiereligne		protocolaire	41-60%		41-60%				0%						41-60%						41-60%												41-60%						Oui	Non	Oui	Non	Non	Isoflurane	Oui	Oui
une femme	Entre 3 et 7 ans	4 – 6	centrereference		specifique	81-99%	Oui	81-99%	Oui	41-60%	Oui	0%	Oui	21-40%	Oui	0%		0%		0%	Oui	100%	Oui	1-20%	Oui	0%	Oui	41-60%	Oui	0%	Oui		Oui	0%		81-99%		21-40%		21-40%		Oui	Non	Non	Non	Oui	Isoflurane	Oui	Oui
une femme	Entre 7,1 et 15 ans	0 – 1	premiereligne		specifique	61-80%	Oui	1-20%	Oui	0%	Non	61-80%	Oui	1-20%	Oui	1-20%	Oui	0%	Non	1-20%	Oui	61-80%	Oui	1-20%	Oui	1-20%	Oui	0%	Non	100%	Oui	0%	Non	41-60%	Oui	41-60%	Oui	41-60%	Oui	0%	Non	Oui	Non	Oui	Oui	Oui	Isoflurane	Oui	Oui
une femme	Plus 15 ans	2 – 3	premiereligne		protocolaire	81-99%		61-80%		41-60%		81-99%		1-20%	Oui	0%		0%		0%		100%		41-60%	Oui	0%	Oui	0%		81-99%	Oui	0%		100%	Oui	41-60%	Oui	1-20%	Oui	1-20%		Non					Isoflurane	Oui	Oui
une femme	Entre 3 et 7 ans	10 et plus	centrereference		specifique	81-99%	Non	0%	Non	1-20%	Oui	21-40%	Oui	1-20%	Non	0%	Non	0%	Non	0%	Non	41-60%	Oui	21-40%	Oui	1-20%	Oui	0%	Oui	81-99%	Oui	0%	Oui	81-99%	Non	81-99%	Non	1-20%	Oui	0%	Non	Non					Isoflurane	Oui	Oui
une femme	Entre 3 et 7 ans	10 et plus	centrereference		specifique	41-60%	Oui	61-80%	Oui	21-40%	Oui	0%	Non	1-20%	Oui	1-20%	Oui	0%	Oui	0%	Non	81-99%	Oui	0%	Oui	21-40%	Oui	21-40%	Oui	61-80%	Oui	0%	Oui	0%	Oui	61-80%	Oui	1-20%	Oui	0%	Non	Non					Isoflurane	Oui	Oui
une femme	Plus 15 ans	0 – 1	premiereligne		premix	81-99%		81-99%		0%		81-99%		0%		0%		0%		0%		41-60%		41-60%		0%		1-20%		61-80%		0%		0%		81-99%		1-20%		0%		Oui	Non	Oui	Non	Non	Isoflurane	Oui	Oui
un homme	Plus 15 ans	2 – 3	premiereligne		specifique	100%	Non	100%	Non	0%	Oui	41-60%	Oui	1-20%	Oui	0%	Non	0%	Non	0%	Non	41-60%	Oui	100%	Oui	0%	Non	0%	Non	100%	Oui	0%	Non	0%	Non	100%	Non	0%	Oui	0%	Non	Non					Isoflurane	Oui	Oui
une femme	Plus 15 ans	2 – 3	premiereligne		premix	100%	Oui	0%		1-20%		81-99%		0%		21-40%		0%		0%		1-20%		81-99%		61-80%		21-40%		81-99%												Non					Isoflurane	Oui
une femme	Plus 15 ans	7 – 9	premiereligne		specifique													81-99%	Oui															61-80%	Oui					1-20%	Oui	Oui	Non	Oui	Non	Non	Isoflurane	Oui	Oui
un homme	Plus 15 ans	7 – 9	centrereference		specifique		Oui		Oui		Oui		Oui		Oui		Oui	0%			Oui		Oui		Oui		Oui		Oui		Oui		Oui		Non		Oui		Oui		Oui	Non					Isoflurane	Oui	Oui
une femme	Entre 7,1 et 15 ans	10 et plus	centrereference		specifique	0%	Non	0%	Oui	100%	Oui	0%	Non	0%	Non	0%	Oui	0%	Non	0%	Non	0%	Non	41-60%	Oui	41-60%	Oui	0%	Non	100%	Oui	1-20%	Oui	0%	Oui	0%	Oui	0%	Non	0%	Non	Oui	Oui	Non	Non	Oui	Isoflurane	Oui
un homme	Entre 3 et 7 ans	10 et plus	centrereference
une femme	Plus 15 ans	4 – 6	premiereligne		premix	1-20%		0%		0%		0%		61-80%		0%		0%	Oui	0%		1-20%		1-20%		0%		0%		1-20%	Oui	0%		0%		0%		0%		21-40%		Non					Isoflurane	Oui	Oui
une femme	Plus 15 ans	7 – 9	premiereligne		premix	81-99%	Oui					81-99%	Oui									21-40%	Oui	61-80%	Oui					61-80%	Oui											Non					Isoflurane	Oui
une femme	Entre 7,1 et 15 ans	7 – 9	premiereligne		specifique	81-99%	Non	21-40%	Oui	0%	Non	1-20%	Non	61-80%	Oui	0%	Non	0%	Oui	0%	Non	21-40%	Oui	81-99%	Oui	0%	Non	0%	Non	0%	Oui	0%	Non	0%	Non	1-20%	Oui	1-20%	Oui	21-40%	Non	Non					Isoflurane	Oui	Oui
une femme	Entre 7,1 et 15 ans	0 – 1	premiereligne
un homme	Plus 15 ans	4 – 6	premiereligne		protocolaire			1-20%	Oui			1-20%	Oui			21-40%	Oui	21-40%	Oui					1-20%		1-20%				61-80%		1-20%	Oui	61-80%	Oui			1-20%	Oui			Oui	Non	Non	Non	Oui	Isoflurane	Oui	Oui
un homme	Plus 15 ans	2 – 3	premiereligne		premix	81-99%	Oui	0%	Oui	0%	Non	100%	Oui	1-20%	Oui	0%	Non	0%	Non	0%	Non	81-99%	Oui	100%	Oui	0%	Non	0%	Oui	81-99%	Oui	0%	Non	41-60%	Oui	1-20%	Oui	1-20%	Oui	41-60%	Oui	Non					Isoflurane	Oui	Oui
un homme	Plus 15 ans	4 – 6	premiereligne		premix	100%	Oui			0%	Oui	41-60%										100%	Oui		Oui					81-99%	Oui					41-60%	Oui		Oui		Oui	Non					Isoflurane	Oui	Oui
une femme	Plus 15 ans	2 – 3	premiereligne		premix	100%	Oui	0%	Oui	0%	Non	1-20%	Oui	0%	Oui	0%	Non	0%	Non	0%	Non	0%	Oui	100%	Oui	0%	Non	0%	Non	0%	Oui	0%		0%		41-60%	Oui	1-20%	Oui	41-60%	Oui	Oui	Non	Non	Non	Oui	Isoflurane	Oui	Oui
une femme	Plus 15 ans	4 – 6	premiereligne		premix	81-99%	Oui	0%	Non	0%	Non	81-99%	Oui	0%	Non	0%	Non	0%	Non	0%	Non	81-99%	Oui	81-99%	Oui	0%	Non	0%	Non	81-99%	Oui	0%	Non	61-80%	Oui	0%	Non	0%	Non	1-20%	Non	Non					Isoflurane	Oui	Oui
une femme	Plus 15 ans	2 – 3	premiereligne		specifique	41-60%	Non	1-20%	Oui	0%	Non	0%	Non	1-20%	Non	0%	Non	1-20%	Non	0%	Non	81-99%	Oui	21-40%	Non	21-40%	Oui	1-20%	Oui	81-99%	Oui	1-20%	Oui	0%	Non	1-20%	Oui	1-20%	Oui	41-60%	Oui	Non					Isoflurane	Oui	Oui
un homme	Plus 15 ans	2 – 3	premiereligne		premix	100%	Oui	21-40%	Oui	1-20%	Oui	61-80%	Oui	0%	Oui	0%	Non	0%		0%		21-40%	Oui	21-40%	Oui	0%		0%		61-80%	Oui	61-80%	Oui	0%		21-40%	Oui	1-20%	Oui	0%		Oui	Oui	Non	Oui	Non	Isoflurane	Oui	Oui
un homme	Plus 15 ans	0 – 1	premiereligne
une femme	Entre 3 et 7 ans	4 – 6	premiereligne		specifique	81-99%	Oui	1-20%	Oui	0%	Non	1-20%	Oui	61-80%	Oui	0%	Non	0%	Non	0%	Non	81-99%	Oui	1-20%	Oui	1-20%	Oui	0%	Non	100%	Oui	41-60%	Oui	0%	Non	0%	Non	1-20%	Oui	0%	Non	Oui	Non	Non	Non	Oui	Isoflurane	Oui	Oui
une femme	Plus 15 ans	0 – 1	premiereligne		specifique	81-99%	Oui	61-80%	Oui	1-20%	Oui	61-80%	Oui	1-20%		1-20%	Oui	0%		0%		81-99%	Oui	81-99%	Oui	61-80%	Oui	1-20%	Oui	100%	Oui	1-20%	Non	0%	Non	81-99%	Oui	41-60%	Oui	0%	Non	Oui	Non	Non	Oui	Oui	Isoflurane	Oui	Oui
un homme	Plus 15 ans	4 – 6	premiereligne		premix	41-60%	Oui	1-20%	Oui	1-20%	Non	1-20%	Non	1-20%	Oui	0%	Non	0%	Non	0%	Non	61-80%	Oui	21-40%	Oui	1-20%	Oui	0%	Non	100%	Oui	0%	Non	1-20%	Oui	1-20%	Oui	81-99%	Oui	0%	Non	Non					Isoflurane		Oui
un homme	Plus 15 ans	2 – 3	premiereligne		premix	81-99%	Non	0%	Non	1-20%	Oui	1-20%	Oui	1-20%	Oui	0%	Non	0%	Non	0%	Oui	81-99%	Non	0%	Oui	0%	Oui	21-40%	Oui	81-99%		0%	Non	0%	Non	61-80%	Non	1-20%	Oui	0%	Non	Oui	Non	Oui	Non	Non	Isoflurane	Oui	Oui
une femme	Entre 7,1 et 15 ans	10 et plus	premiereligne		premix	21-40%	Non	0%	Non	21-40%	Oui	21-40%	Non	61-80%	Oui	0%	Non	0%	Non	0%	Non	100%	Oui	0%	Oui	0%	Oui	1-20%	Oui	100%	Oui	81-99%	Oui	0%	Non	0%	Non	1-20%	Oui	0%	Non	Oui	Oui	Non	Oui	Non	Isoflurane	Oui	Oui
un homme	Plus 15 ans	0 – 1	premiereligne		specifique	61-80%	Non	1-20%	Oui	1-20%	Oui	1-20%	Oui	21-40%	Oui	0%		0%		0%		41-60%	Oui	1-20%	Oui	21-40%	Oui	0%		1-20%	Oui	1-20%	Oui	0%		1-20%	Oui	1-20%	Oui	41-60%	Non	Non					Isoflurane	Oui	Oui
un homme	Plus 15 ans	2 – 3	premiereligne		premix	81-99%	Oui	0%		1-20%	Non	81-99%	Oui	1-20%	Non	0%		0%		0%		81-99%	Oui	1-20%	Non	0%		0%		81-99%	Oui	0%		0%		81-99%	Oui	81-99%	Oui	0%		Non					Isoflurane	Oui	Oui
une femme	Plus 15 ans	2 – 3	premiereligne		premix	100%	Oui	0%	Oui	0%	Non	100%	Oui	0%	Non	0%	Non	0%	Non	0%	Non	41-60%	Oui	41-60%	Oui	0%	Non	0%	Non	81-99%	Oui						Oui			61-80%		Non					Isoflurane	Oui	Oui
un homme	Moins de 3 ans	0 – 1	premiereligne
une femme	Entre 3 et 7 ans	10 et plus	centrereference		specifique	21-40%	Oui	0%	Oui	61-80%	Oui	41-60%	Non	0%	Oui	0%	Non	0%	Non	0%	Non	61-80%	Oui	1-20%	Oui	1-20%	Oui	0%	Oui	61-80%	Oui	0%	Non	0%	Oui	1-20%	Non	81-99%	Oui	0%	Non	Non					Isoflurane	Oui	Oui
une femme	Entre 3 et 7 ans	4 – 6	premiereligne		premix	81-99%			Oui		Oui	81-99%										81-99%		1-20%	Oui					21-40%	Oui					81-99%	Oui		Oui			Non					Isoflurane	Oui	Oui
un homme	Entre 7,1 et 15 ans	2 – 3	premiereligne		specifique	41-60%	Non	0%	Oui	1-20%	Oui	81-99%	Oui	41-60%	Oui	0%	Non	0%	Non	0%	Non	21-40%	Oui	21-40%	Oui	21-40%	Oui	0%	Non	100%	Oui	0%	Non	0%	Non	0%	Non	21-40%	Oui	41-60%	Oui	Non					Isoflurane	Oui	Oui
une femme	Entre 7,1 et 15 ans	2 – 3	premiereligne		specifique				Oui					100%	Oui							41-60%	Oui			41-60%	Oui									41-60%	Oui		Oui			Non					Isoflurane	Oui	Oui
une femme	Plus 15 ans	7 – 9	premiereligne		specifique																																					Non					Isoflurane		Oui
une femme	Entre 3 et 7 ans	10 et plus	centrereference		specifique	61-80%	Oui	21-40%	Oui	41-60%	Oui	21-40%	Oui	1-20%	Oui	0%	Non	0%	Oui	1-20%	Oui	41-60%	Oui	21-40%	Oui	61-80%	Oui	21-40%	Oui	41-60%	Oui	1-20%	Oui	0%	Non	21-40%	Oui	41-60%	Oui	1-20%	Oui	Oui	Non	Non	Non	Oui	Isoflurane	Oui	Oui
un homme	Entre 7,1 et 15 ans	4 – 6	premiereligne		specifique	1-20%	Oui	1-20%	Oui			100%		21-40%		100%								100%						100%		41-60%		1-20%		41-60%						Non					Isoflurane	Oui	Oui
un homme	Plus 15 ans	0 – 1	premiereligne		premix	100%	Oui	1-20%	Oui	0%	Non	41-60%	Oui	0%	Non	1-20%	Non	0%	Non	0%	Non	0%	Non	100%	Oui	0%	Non	0%	Non	100%	Oui	0%	Non	41-60%	Oui	1-20%	Oui	0%	Non	0%	Non	Non					Isoflurane	Oui	Oui
une femme	Plus 15 ans	4 – 6	premiereligne		specifique	81-99%					Oui			1-20%	Oui							81-99%	Oui	1-20%	Oui		Oui		Oui		Oui	1-20%		1-20%		81-99%		1-20%				Non					Isoflurane	Oui	Oui
une femme	Entre 3 et 7 ans	10 et plus	premiereligne		premix	81-99%	Non	0%		0%		100%		0%		0%		0%		0%		0%		100%		0%		1-20%		100%		0%		0%		81-99%		1-20%		0%		Non					Isoflurane	Oui	Oui
une femme	Plus 15 ans	4 – 6	premiereligne
[truncated: 21 more columns]
