# Supplementary material for: Management of veterinary anaesthesia in small animals: A survey of current practice in Quebec
Source: PLoS One. 2020 Jan 16;15(1):e0227204. doi: 10.1371/journal.pone.0227204 (PMC6964820; doi:10.1371/journal.pone.0227204)
Supplement: S3 File — Database of the responses collected from the 156 responders to the survey for the part–Monitoring (see S1 Appendix for detailed questions). (XLSX) [file pone.0227204.s004.xlsx]

## Sheet: Feuil1
Vous êtes ?	Vous avez obtenu votre diplôme de médecin vétérinaire depuis ?	<strong>Combien d’animaux sont anesthésiés</strong> en moyenne par jour dans votre structure ?	Vous exercez dans ?		Lors d’une anesthésie, à quelle fréquence pratiquez-vous les gestes suivants ? (Sélectionnez autant de cases que nécessaire)										Lorsque vous utilisez un protocole d’anesthésie aux <strong>injectables</strong>, donnez-vous de l’oxygène au patient ?	Parmi les choix suivants, lesquels contrôlez-vous régulièrement pendant l’anesthésie générale pour évaluer la fonction <strong>cardio-vasculaire</strong> ? (Sélectionnez autant de cases que nécessaire)						Parmi les choix suivants, lesquels contrôlez-vous régulièrement pendant l’anesthésie générale pour évaluer la fonction <strong>respiratoire</strong> ? (Sélectionnez autant de cases que nécessaire)					Parmi les paramètres cardiovasculaires et respiratoires pré-cités à la question précédente, lequel utilisez-vous en premier pour détecter un problème de ventilation, ou de déficit de perfusion vasculaire ? SVP, précisez (Mettez la réponse qui vous vient instinctivement)	Parmi les paramètres <strong>neurologiques</strong> suivants, lesquels contrôlez-vous régulièrement pendant l’anesthésie générale ? (Sélectionnez autant de cases que nécessaire)					Quelle est votre utilisation des différents types d’appareils de surveillance listés ci-dessous ? (Sélectionnez autant de cases que nécessaire)
Réponse	Réponse	Réponse	Réponse		Pose d’un cathéter intraveineux - Chien	Pose d’un cathéter intraveineux - Chat	Intubation endotrachéale - Chien	Intubation endotrachéale - Chat	Mise en place d’une fluidothérapie - Chien	Mise en place d’une fluidothérapie - Chat	Pré-oxygénation - Chien	Pré-oxygénation - Chat	Utilisation d’une pompe à fluide - Chien	Utilisation d’une pompe à fluide - Chat	Réponse	Fréquence cardiaque (calculée lors de l’auscultation ou par un appareil)	Pouls artériel périphérique	ECG	Auscultation cardiaque	Mesure de pression artérielle systémique non invasive (Brassard oscillométrique (PetMAP™ par exemple) ou Doppler)	Temps de remplissage capillaire / couleur des muqueuses	Fréquence respiratoire (visualisation sur les mouvements thoraciques ou du ballon de ventilation sur l’appareil d’anesthésie)	Auscultation pulmonaire	Fréquence respiratoire mesurée par un moniteur	Oxymètre de pouls (Saturation de l’hémoglobine en oxygène)	Capnographie / capnométrie (Dioxyde de carbone expiré / inspiré)	Réponse ouverte	Relaxation de la mâchoire	Réflexe oculaire, palpébral	Position de l’œil	Réflexe pharyngé (de déglutition)	Réflexe de retrait	Oxymètre de pouls (SpO2 et Fréquence cardiaque) - Présent dans la clinique	Oxymètre de pouls (SpO2 et Fréquence cardiaque) - Présent et utilisé dans les cas de routine	Oxymètre de pouls (SpO2 et Fréquence cardiaque) - Présent et utilisé dans les cas à risque	ECG - Présent dans la clinique	ECG - Présent et utilisé dans les cas de routine	ECG - Présent et utilisé dans les cas à risque	Stéthoscope oesophagien - Présent dans la clinique	Stéthoscope oesophagien - Présent et utilisé dans les cas de routine	Stéthoscope oesophagien - Présent et utilisé dans les cas à risque	Moniteur d’apnée (ApAlert) - Présent dans la clinique	Moniteur d’apnée (ApAlert) - Présent et utilisé dans les cas de routine	Moniteur d’apnée (ApAlert) - Présent et utilisé dans les cas à risque	Capnographe / Capnomètre (CO2) - Présent dans la clinique	Capnographe / Capnomètre (CO2) - Présent et utilisé dans les cas de routine	Capnographe / Capnomètre (CO2) - Présent et utilisé dans les cas à risque	Analyseur de gaz sanguins - Présent dans la clinique	Analyseur de gaz sanguins - Présent et utilisé dans les cas de routine
une femme	Plus 15 ans	2 – 3	premiereligne		100%	21-40%	100%	100%	100%	21-40%	1-20%	1-20%	81-99%	1-20%		Oui	Non	Non	Oui	Non	Oui	Oui	Oui	Oui	Oui	Non	oxymetre	Non	Oui	Oui	Non	Oui	Oui	Oui	Non	Non	Non	Non	Non	Non	Non	Oui	Oui	Non	Non	Non	Non	Non	Non
une femme	Plus 15 ans	10 et plus	premiereligne
une femme	Entre 3 et 7 ans	4 – 6	premiereligne		100%	41-60%	100%	100%	100%	41-60%	1-20%	0%	100%	41-60%	Masque	Oui	Non	Non	Oui	Oui	Oui	Oui	Non	Non	Oui	Non	oxymetre	Oui	Oui	Non	Non	Non	Oui	Oui	Oui	Oui	Non	Oui	Non	Non	Non	Oui	Oui	Oui	Non	Non	Non	Non	Non
une femme	Plus 15 ans	4 – 6	premiereligne		1-20%	1-20%	81-99%	81-99%	1-20%	1-20%	0%	0%	1-20%	1-20%	Non	Oui	Oui	Non	Non	Oui	Non	Non	Non	Non	Oui	Non		Non	Oui	Non	Oui	Oui	Oui	Oui	Oui	Oui	Non	Non	Non	Non	Non	Non	Non	Non	Non	Non	Non	Non	Non
une femme	Entre 7,1 et 15 ans	0 – 1	premiereligne		100%	100%	100%	100%	100%	41-60%	0%	0%	100%	41-60%	Non	Oui	Non	Non	Non	Non	Oui	Oui	Non	Oui	Non	Non	FR						Oui	Oui	Oui	Non	Non	Non	Non	Non	Non	Oui	Oui	Oui	Non	Non	Non	Non	Non
un homme	Plus 15 ans	7 – 9	centrereference		100%	100%	100%	100%	81-99%	81-99%	1-20%	1-20%	81-99%	81-99%	Intubation	Oui	Non	Oui	Non	Oui	Oui	Oui	Non	Oui	Oui	Oui	capnographie	Oui	Oui	Non	Non	Non	Oui	Oui	Oui	Oui	Oui	Oui	Oui	Non	Non	Non	Non	Non	Oui	Oui	Oui	Oui	Non
une femme	Entre 3 et 7 ans	0 – 1	premiereligne
une femme	Plus 15 ans	4 – 6	premiereligne		21-40%	21-40%	100%	100%	41-60%	21-40%	1-20%	1-20%	41-60%	21-40%		Oui	Oui	Non	Oui	Oui	Oui	Oui	Non	Oui	Oui	Non	doppler	Non	Oui	Non	Non	Non	Oui	Oui	Oui	Oui	Non	Non	Non	Non	Non	Non	Non	Non	Non	Non	Non	Non	Non
une femme	Entre 7,1 et 15 ans	2 – 3	premiereligne		100%	61-80%	100%	81-99%	100%	61-80%	100%	100%	100%	61-80%	Masque	Oui	Non	Non	Oui	Non	Oui	Oui	Non	Non	Oui	Non	oxymetre	Non	Oui	Non	Non	Non	Oui	Oui	Oui	Oui	Non	Oui	Non	Non	Non	Oui	Oui	Oui	Non	Non	Non	Non	Non
une femme	Entre 3 et 7 ans	2 – 3	premiereligne		21-40%	1-20%	100%	81-99%	21-40%	1-20%	1-20%	1-20%	21-40%	1-20%		Oui	Non	Non	Oui	Non	Oui	Oui	Non	Non	Oui	Non	oxymetre	Oui	Oui	Non	Oui	Oui	Oui	Oui	Non	Non	Non	Non	Non	Non	Non	Oui	Oui	Oui	Non	Non	Non	Non	Non
une femme	Entre 3 et 7 ans	7 – 9	premiereligne		100%	1-20%	100%	100%	100%	1-20%	100%	100%	100%	1-20%	Non	Oui	Non	Non	Non	Oui	Oui	Oui	Non	Non	Oui	Non	oxymetre	Non	Oui	Non	Oui	Oui	Oui	Oui	Non	Non	Non	Non	Non	Non	Non	Non	Non	Non	Non	Non	Non	Non	Non
un homme	Plus 15 ans	10 et plus	premiereligne		1-20%	1-20%	100%	100%	1-20%	1-20%	0%	0%	1-20%	1-20%	Non	Oui	Non	Non	Non	Non	Non	Oui	Non	Non	Oui	Non	oxymetre	Non	Oui	Non	Oui	Non	Oui	Oui	Oui	Non	Non	Non	Non	Non	Non	Oui	Oui	Oui	Non	Non	Non	Non	Non
une femme	Plus 15 ans	2 – 3	premiereligne		100%		100%		100%		0%		0%		Non	Oui	Non	Non	Oui	Oui	Oui	Oui	Non	Oui	Oui	Non	FR	Non	Oui	Non	Non	Non	Oui	Oui	Oui	Oui	Non	Non	Oui	Oui	Oui	Non	Non	Non	Non	Non	Non	Non	Non
une femme	Plus 15 ans	10 et plus	centrereference
une femme	Moins de 3 ans	4 – 6	premiereligne		100%	100%	100%	100%	100%	61-80%	1-20%	1-20%	0%	0%	Intubation	Oui	Non	Oui	Non	Oui	Non	Oui	Non	Non	Oui	Non	oxymetre						Oui	Oui	Oui	Oui	Oui	Oui	Non	Non	Non	Non	Non	Non	Non	Non	Non	Non	Non
une femme	Entre 3 et 7 ans	2 – 3	premiereligne				100%	81-99%	21-40%	21-40%	100%	100%	21-40%	21-40%		Oui	Oui	Non	Oui	Oui	Oui	Oui	Oui	Oui	Oui	Non	auscultation	Oui	Oui	Oui	Oui	Oui	Oui	Oui	Oui	Oui	Non	Non	Non	Non	Non	Oui	Oui	Oui	Non	Non	Non	Non	Non
une femme	Plus 15 ans	4 – 6	premiereligne		1-20%	1-20%	100%	81-99%	1-20%	1-20%	81-99%	81-99%	1-20%	1-20%	Intubation	Oui	Oui	Non	Non	Non	Oui	Oui	Non	Oui	Oui	Non	oxymetre	Oui	Oui	Non	Oui	Oui	Oui	Oui	Oui	Oui	Non	Non	Oui	Oui	Oui	Non	Non	Non	Non	Non	Non	Non	Non
un homme	Plus 15 ans	4 – 6	premiereligne		0%	0%	100%	100%	1-20%	1-20%	0%	0%			Intubation	Oui	Oui	Oui	Non	Non	Oui	Oui	Non	Oui	Oui	Non	oxymetre	Non	Oui	Non	Non	Non	Oui	Oui	Non	Oui	Oui	Non	Oui	Oui	Non	Non	Non	Non	Non	Non	Non	Non	Non
une femme	Entre 7,1 et 15 ans	4 – 6	premiereligne		41-60%	41-60%	100%	100%	21-40%	21-40%	0%	0%	21-40%	21-40%		Oui	Oui	Non	Oui	Oui	Oui	Oui	Oui	Oui	Non	Non	FR	Non	Oui	Non	Oui	Non	Oui	Non	Oui	Non	Non	Non	Oui	Oui	Oui	Non	Non	Non	Oui	Non	Oui	Non	Non
une femme	Entre 7,1 et 15 ans	4 – 6	premiereligne
une femme	Entre 7,1 et 15 ans	2 – 3	premiereligne		100%	81-99%	81-99%	81-99%	100%	81-99%	1-20%	1-20%	100%	100%	Masque	Oui	Non	Oui	Non	Oui	Oui	Oui	Non	Oui	Oui	Non	oxymetre	Non	Oui	Oui	Non	Non	Oui	Oui	Non	Oui	Non	Oui	Oui	Non	Oui	Oui	Oui	Non	Non	Non	Non	Non	Non
un homme	Entre 7,1 et 15 ans	2 – 3	premiereligne		100%		100%		81-99%		1-20%		100%			Oui	Non	Oui	Non	Non	Oui	Oui	Non	Oui	Oui	Non	oxymetre	Non	Oui	Non	Oui	Non	Oui	Oui	Oui	Oui	Oui	Oui	Non	Non	Non	Oui	Oui	Oui	Non	Non	Non	Non	Non
une femme	Plus 15 ans	4 – 6	premiereligne		61-80%	61-80%	100%	81-99%	41-60%	21-40%	100%	100%	41-60%	21-40%	Non	Oui	Non	Non	Oui	Non	Oui	Oui	Non	Oui	Oui	Non	oxymetre	Oui	Oui	Non	Non	Oui	Oui	Oui	Non	Non	Non	Non	Non	Non	Non	Non	Non	Non	Non	Non	Non	Non	Non
un homme	Entre 7,1 et 15 ans	10 et plus	centrereference																														Non	Non	Non	Non	Non	Non	Non	Non	Non	Non	Non	Non	Non	Non	Non	Non	Non
une femme	Plus 15 ans	7 – 9	premiereligne
une femme	Plus 15 ans	2 – 3	premiereligne		1-20%	1-20%	100%	81-99%	1-20%	1-20%	0%	0%	1-20%	1-20%	Intubation	Oui	Non	Non	Non	Non	Oui	Non	Non	Non	Oui	Non	oxymetre	Non	Oui	Non	Oui	Oui	Oui	Oui	Oui	Non	Non	Non	Non	Non	Non	Non	Non	Non	Non	Non	Non	Non	Non
une femme	Entre 7,1 et 15 ans	10 et plus	premiereligne		100%	61-80%	100%	100%	100%	81-99%	1-20%	100%	100%	81-99%	Masque	Oui	Non	Non	Non	Oui	Non	Oui	Non	Non	Oui	Non	oxymetre	Oui	Oui	Oui	Oui	Non	Oui	Oui	Non	Non	Non	Non	Non	Non	Non	Non	Non	Non	Non	Non	Non	Non	Non
un homme	Plus 15 ans	4 – 6	premiereligne		41-60%	21-40%	100%	100%	21-40%	1-20%	100%	100%	100%	100%		Oui	Non	Oui	Non	Oui	Non	Oui	Non	Oui	Oui	Non	oxymetre	Non	Oui	Non	Oui	Non	Oui	Non	Oui	Oui	Non	Oui	Oui	Non	Oui	Non	Non	Non	Non	Non	Non	Non	Non
une femme	Plus 15 ans	4 – 6	premiereligne		1-20%	1-20%	100%	100%	1-20%	1-20%	1-20%	1-20%	1-20%	1-20%	Intubation	Oui	Non	Non	Non	Oui	Oui	Oui	Non	Non	Oui	Non	oxymetre	Oui	Oui	Oui	Oui	Non	Oui	Oui	Non	Oui	Non	Non	Non	Non	Non	Oui	Oui	Non	Non	Non	Non	Non	Non
une femme	Plus 15 ans	2 – 3	premiereligne		100%		100%		100%		1-20%		100%			Oui	Oui	Non	Oui	Oui	Oui	Oui	Oui	Non	Oui	Non		Oui	Oui	Oui	Oui	Non	Oui	Non	Non	Oui	Non	Non	Oui	Non	Non	Non	Non	Non	Oui	Non	Non	Non	Non
un homme	Plus 15 ans	4 – 6	centrereference		41-60%	1-20%	61-80%	21-40%	1-20%	1-20%	41-60%	41-60%	1-20%	0%	Oui	Oui	Oui	Non	Oui	Oui	Oui	Oui	Oui	Oui	Oui	Oui	capnographie	Oui	Oui	Oui	Oui	Non	Oui	Oui	Oui	Oui	Non	Oui	Non	Non	Non	Non	Non	Non	Oui	Oui	Oui	Oui	Non
une femme	Entre 7,1 et 15 ans	2 – 3	premiereligne		41-60%	1-20%	81-99%	81-99%	41-60%	1-20%	1-20%	1-20%	41-60%	1-20%	Non	Oui	Oui	Non	Non	Oui	Oui	Non	Non	Non	Oui	Non	oxymetre	Non	Oui	Non	Oui	Oui	Oui	Oui	Oui	Non	Non	Non	Non	Non	Non	Non	Non	Non	Non	Non	Non	Non	Non
une femme	Entre 3 et 7 ans	10 et plus	centrereference		100%	81-99%	100%	81-99%	100%	81-99%	61-80%	61-80%	100%	81-99%	Masque	Oui	Non	Non	Non	Oui	Oui	Oui	Non	Non	Oui	Non	oxymetre	Oui	Oui	Non	Non	Oui	Oui	Oui	Oui	Oui	Non	Oui	Oui	Non	Oui	Non	Non	Non	Oui	Non	Oui	Oui	Non
un homme	Plus 15 ans	0 – 1	premiereligne																														Non	Non	Non	Non	Non	Non	Non	Non	Non	Non	Non	Non	Non	Non	Non	Non	Non
une femme	Entre 7,1 et 15 ans	7 – 9	premiereligne		21-40%	21-40%	100%	81-99%	21-40%	21-40%	0%	0%	21-40%	21-40%	Intubation	Oui	Non	Non	Non	Oui	Non	Oui	Non	Non	Oui	Non	oxymetre	Non	Oui	Non	Oui	Non	Oui	Oui	Non	Non	Non	Non	Non	Non	Non	Non	Non	Non	Non	Non	Non	Non	Non
une femme	Plus 15 ans	4 – 6	centrereference		100%	100%	100%	100%	81-99%	81-99%	100%	100%	41-60%	81-99%	Intubation	Oui	Oui	Oui	Oui	Oui	Oui	Oui	Oui	Oui	Oui	Oui	oxymetre	Oui	Oui	Oui	Non	Non	Oui	Oui	Oui	Oui	Oui	Oui	Oui	Oui	Oui	Non	Non	Non	Oui	Oui	Oui	Oui	Non
une femme	Moins de 3 ans	7 – 9	centrereference																														Non	Non	Non	Non	Non	Non	Non	Non	Non	Non	Non	Non	Non	Non	Non	Non	Non
un homme	Plus 15 ans	10 et plus	centrereference		81-99%	81-99%	81-99%	81-99%	61-80%	61-80%	61-80%	61-80%	61-80%	61-80%	Masque	Oui	Oui	Non	Oui	Oui	Oui	Oui	Oui	Non	Oui	Non	oxymetre	Oui	Oui	Oui	Non	Oui	Oui	Oui	Oui	Oui	Non	Oui	Oui	Non	Non	Oui	Non	Oui	Non	Non	Non	Oui	Non
une femme	Plus 15 ans	4 – 6	premiereligne		100%	61-80%	100%	100%	100%	61-80%	100%	21-40%	0%	0%	Masque	Oui	Oui	Non	Oui	Oui	Oui	Oui	Oui	Oui	Oui	Non	doppler	Oui	Oui	Non	Oui	Oui	Oui	Oui	Oui	Oui	Non	Oui	Non	Non	Non	Non	Non	Non	Non	Non	Non	Non	Non
une femme	Moins de 3 ans	10 et plus	centrereference		81-99%	81-99%	81-99%	81-99%	61-80%	61-80%	81-99%	81-99%	61-80%	61-80%	Intubation	Oui	Oui	Oui	Non	Oui	Oui	Oui	Non	Oui	Oui	Oui	capnographie	Oui	Oui	Oui	Oui	Non	Oui	Oui	Oui	Oui	Non	Oui	Non	Non	Non	Non	Non	Non	Oui	Oui	Oui	Oui	Non
une femme	Entre 7,1 et 15 ans	7 – 9	premiereligne		41-60%	41-60%	100%	100%	41-60%	41-60%	1-20%	1-20%	41-60%	41-60%	Intubation	Oui	Non	Oui	Non	Non	Non	Oui	Non	Oui	Oui	Non	oxymetre	Non	Oui	Non	Non	Non	Oui	Oui	Oui	Oui	Oui	Oui	Non	Non	Non	Non	Non	Non	Non	Non	Non	Non	Non
une femme	Plus 15 ans	4 – 6	premiereligne		100%	100%	100%	41-60%							Non	Oui	Non	Non	Non	Non	Oui	Oui	Non	Non	Oui	Non	FR	Oui	Oui	Non	Non	Oui	Oui	Non	Oui	Non	Non	Non	Non	Non	Non
un homme	Entre 7,1 et 15 ans	4 – 6	centrereference
une femme	Plus 15 ans	2 – 3	premiereligne		81-99%	61-80%	81-99%	81-99%	81-99%	61-80%	61-80%	61-80%	81-99%	61-80%	Masque	Oui	Oui	Non	Oui	Oui	Oui	Oui	Oui	Oui	Oui	Non	oxymetre	Oui	Oui	Oui	Oui	Oui	Oui	Oui	Non	Oui	Non	Oui	Non	Non	Non	Oui	Oui	Non	Non	Non	Non	Non	Non
une femme	Plus 15 ans	4 – 6	premiereligne																														Non	Non	Non	Non	Non	Non	Non	Non	Non	Non	Non	Non	Non	Non	Non	Non	Non
une femme	Entre 3 et 7 ans	7 – 9	centrereference
une femme	Entre 7,1 et 15 ans	10 et plus	premiereligne		21-40%	1-20%	100%	100%	21-40%	1-20%	1-20%	1-20%	21-40%	1-20%	Masque	Oui	Oui	Non	Oui	Non	Oui	Oui	Oui	Oui	Oui	Non	oxymetre	Non	Oui	Oui	Non	Non	Oui	Oui	Oui	Non	Non	Non	Non	Non	Non	Oui	Oui	Oui	Non	Non	Non	Non	Non
un homme	Moins de 3 ans	10 et plus	centrereference		100%	100%	100%	100%	100%	100%	100%	100%	100%	100%	Intubation	Oui	Non	Oui	Oui	Oui	Oui	Oui	Non	Oui	Oui	Oui	capnographie	Oui	Oui	Oui	Non	Non	Oui	Oui	Oui	Oui	Oui	Oui	Non	Non	Non	Non	Non	Non	Oui	Oui	Oui	Oui	Non
un homme	Entre 7,1 et 15 ans	10 et plus	centrereference		41-60%	41-60%	81-99%	81-99%	41-60%	41-60%	41-60%	41-60%	41-60%	41-60%	Oui	Oui	Oui	Non	Non	Oui	Oui	Oui	Non	Oui	Oui	Oui		Oui	Oui	Non	Non	Non	Oui	Oui	Oui	Oui	Oui	Oui	Non	Non	Non	Non	Non	Non	Oui	Oui	Oui	Non	Non
une femme	Plus 15 ans	7 – 9	centrereference		100%	100%	100%	100%	100%	100%	61-80%	61-80%	21-40%	41-60%	Masque	Oui	Oui	Oui	Oui	Oui	Oui	Oui	Oui	Oui	Oui	Oui	capnographie	Oui	Oui	Oui	Non	Non	Oui	Oui	Oui	Oui	Oui	Oui	Non	Non	Non	Non	Non	Non	Oui	Oui	Oui	Oui	Non
une femme	Entre 3 et 7 ans	4 – 6	premiereligne		1-20%	1-20%	81-99%	61-80%	1-20%	1-20%	1-20%	1-20%	1-20%	1-20%		Oui	Non	Non	Oui	Non	Oui	Oui	Oui	Non	Oui	Non	oxymetre	Non	Oui	Oui	Non	Non	Oui	Oui	Oui	Non	Non	Non	Non	Non	Non	Non	Non	Non	Non	Non	Non	Non	Non
une femme	Entre 7,1 et 15 ans	2 – 3	premiereligne		100%	1-20%	100%	81-99%	100%	1-20%	100%	100%	0%	0%	Intubation	Oui	Non	Non	Non	Non	Oui	Oui	Non	Non	Oui	Non	FRV	Oui	Oui	Oui	Non	Non	Oui	Oui	Oui	Non	Non	Non	Oui	Non	Non	Non	Non	Non	Non	Non	Non	Non	Non
une femme	Moins de 3 ans	2 – 3	premiereligne		1-20%	1-20%	100%	81-99%	1-20%	1-20%	100%	41-60%	1-20%	1-20%	Intubation	Oui	Non	Non	Oui	Non	Oui	Oui	Non	Oui	Oui	Non	oxymetre	Oui	Oui	Oui	Oui	Non	Oui	Oui	Oui	Oui	Non	Non	Non	Non	Non	Non	Non	Non	Non	Non	Non	Non	Non
un homme	Entre 3 et 7 ans	2 – 3	premiereligne		100%	1-20%	100%	100%	1-20%	1-20%	100%	100%	0%	0%	Non	Oui	Non	Oui	Non	Non	Oui	Oui	Non	Non	Oui	Non	oxymetre	Non	Oui	Non	Non	Non	Oui	Oui	Oui	Non	Non	Non	Non	Non	Non	Non	Non	Non	Non	Non	Non	Non	Non
une femme	Plus 15 ans	7 – 9	premiereligne		1-20%	1-20%	100%	100%	1-20%	1-20%	1-20%	1-20%	0%	0%	Intubation	Oui	Oui	Non	Oui	Oui	Oui	Oui	Oui	Non	Oui	Non	oxymetre	Non	Oui	Non	Oui	Oui	Oui	Oui	Oui	Non	Non	Non	Non	Non	Non	Non	Non	Non	Non	Non	Non	Non	Non
une femme	Plus 15 ans	4 – 6	premiereligne		41-60%	41-60%	100%	100%			0%	0%				Oui	Non	Non	Non	Non	Non	Oui	Non	Oui	Oui	Non	oxymetre	Non	Oui	Oui	Oui	Non	Oui	Oui	Oui	Non	Non	Non	Non	Non	Non	Non	Non	Non	Non	Non	Non	Non	Non
une femme	Plus 15 ans	0 – 1	premiereligne
une femme	Entre 3 et 7 ans	2 – 3	premiereligne		41-60%	21-40%	100%	100%	41-60%	21-40%	1-20%	1-20%	41-60%	21-40%	Masque	Oui	Oui	Non	Oui	Non	Oui	Oui	Non	Oui	Non	Non	oxymetre	Non	Oui	Non	Non	Non	Non	Non	Non	Non	Non	Non	Non	Non	Non	Oui	Oui	Oui	Non	Non	Non	Non	Non
un homme	Entre 7,1 et 15 ans	7 – 9	premiereligne		21-40%	21-40%	100%	81-99%	41-60%	21-40%	21-40%	21-40%	21-40%	21-40%	Masque	Oui	Oui	Non	Non	Oui	Oui	Oui	Non	Non	Oui	Non	FR	Oui	Oui	Oui	Non	Non	Oui	Oui	Oui	Non	Non	Non	Non	Non	Non	Non	Non	Non	Non	Non	Non	Non	Non
une femme	Plus 15 ans	4 – 6	premiereligne		100%	21-40%	100%	81-99%	100%	21-40%	21-40%	21-40%	100%	21-40%	Masque	Oui	Oui	Oui	Oui	Non	Oui	Oui	Non	Oui	Oui	Non	FC	Oui	Oui	Oui	Oui	Oui	Oui	Oui	Oui	Oui	Oui	Oui	Non	Non	Non	Non	Non	Non	Non	Non	Non	Non	Non
un homme	Plus 15 ans	0 – 1	premiereligne		0%	0%	0%	0%	0%	0%	0%	0%	0%	0%	Non							Oui	Non	Non	Non	Non	FRV	Oui	Oui	Non	Non	Non	Non	Non	Non	Non	Non	Non	Non	Non	Non	Non	Non	Non	Non	Non	Non	Non	Non
une femme	Entre 7,1 et 15 ans	4 – 6	centrereference		81-99%	81-99%	81-99%	81-99%	81-99%	61-80%	1-20%	1-20%	81-99%	81-99%	Masque	Oui	Non	Oui	Non	Oui	Oui	Oui	Non	Non	Oui	Non	oxymetre	Oui	Oui	Oui	Non	Non	Oui	Oui	Oui	Oui	Oui	Oui	Oui	Non	Non	Oui	Non	Non	Oui	Non	Non	Oui	Non
une femme	Entre 7,1 et 15 ans	4 – 6	premiereligne		21-40%	21-40%	100%	100%	21-40%	21-40%	100%	100%	0%	0%	Masque	Oui					Oui	Oui	Non	Non	Oui	Non	oxymetre	Oui	Oui	Non	Oui	Oui	Oui	Oui	Non	Non	Non	Non	Oui	Non	Non	Non	Non	Non	Non	Non	Non	Non	Non
une femme	Entre 3 et 7 ans	4 – 6	premiereligne		61-80%	1-20%	100%	61-80%	1-20%	1-20%	0%	0%	1-20%	1-20%	Non	Oui	Non	Oui	Oui	Oui	Oui	Oui	Oui	Oui	Oui	Non	oxymetre	Oui	Oui	Oui	Oui	Oui	Oui	Oui	Non	Oui	Oui	Oui	Non	Non	Non	Non	Non	Non	Oui	Oui	Oui	Non	Non
un homme	Entre 3 et 7 ans	10 et plus	centrereference													Oui	Oui	Non	Non	Oui	Oui	Oui	Non	Non	Oui	Oui	capnographie	Oui	Oui	Oui	Non	Non	Oui	Oui	Non	Oui	Non	Oui	Oui	Non	Non	Non	Non	Non	Oui	Oui	Non	Non	Non
une femme	Plus 15 ans	0 – 1	premiereligne
une femme	Plus 15 ans	4 – 6	premiereligne		21-40%	21-40%	100%	100%	21-40%	21-40%	1-20%	1-20%	21-40%	21-40%	Non	Oui	Non	Non	Non	Oui	Oui	Oui	Non	Non	Oui	Non	oxymetre	Non	Oui	Oui	Non	Non	Oui	Oui	Oui	Non	Non	Non	Non	Non	Non	Non	Non	Non	Non	Non	Non	Non	Non
un homme	Plus 15 ans	10 et plus	premiereligne		41-60%	1-20%	100%	100%	41-60%	1-20%	21-40%	21-40%	41-60%	1-20%	Intubation	Oui	Non	Non	Non	Oui	Oui		Non	Oui	Oui	Non	oxymetre	Oui	Oui	Non	Non	Non	Oui	Oui	Oui	Oui	Non	Non	Oui	Non	Non	Non	Non	Non	Non	Non	Non	Non	Non
un homme	Plus 15 ans	2 – 3	premiereligne		0%	0%	81-99%	81-99%	1-20%	1-20%					Non	Oui	Non	Non	Non	Non	Non		Non	Oui	Oui	Non	FR	Oui	Non	Non	Oui	Non	Oui	Oui	Oui	Non	Non	Non	Non	Non	Non	Oui	Oui	Oui	Non	Non	Non	Non	Non
une femme	Plus 15 ans	4 – 6	premiereligne		1-20%	1-20%	100%	81-99%	1-20%	1-20%	0%	1-20%	0%	0%	Non	Oui	Non	Non	Non	Non	Oui	Oui	Non	Non	Oui	Non		Oui	Non	Non	Non	Non	Oui	Oui	Non	Non	Non	Non	Non	Non	Non	Non	Non	Non	Non	Non	Non	Non	Non
une femme	Entre 3 et 7 ans	4 – 6	premiereligne		41-60%	41-60%	81-99%	81-99%	81-99%	81-99%	1-20%	1-20%	81-99%	81-99%		Oui	Oui	Non	Oui	Oui	Oui	Oui	Oui	Oui	Oui	Oui	oxymetre	Oui	Oui	Non	Oui	Non	Oui	Oui	Oui	Oui	Oui	Oui	Non	Non	Non	Oui	Oui	Oui	Oui	Oui	Oui	Non	Non
une femme	Plus 15 ans	2 – 3	premiereligne		100%	41-60%	100%	100%	41-60%	21-40%	0%	0%	0%	0%		Oui	Non	Non	Oui	Non	Non	Oui	Oui	Oui	Oui	Oui	oxymetre	Non	Oui	Non	Oui	Oui	Oui	Oui	Oui	Non	Non	Non	Non	Non	Non	Non	Non	Non	Oui	Oui	Oui	Non	Non
un homme	Plus 15 ans	0 – 1	premiereligne		21-40%	21-40%	100%	100%	21-40%	21-40%	1-20%	1-20%	21-40%	21-40%	Intubation	Oui	Oui	Non	Non	Oui	Non	Oui	Non	Oui	Oui	Oui	capnographie	Non	Oui	Non	Non	Non	Oui	Oui	Oui	Oui	Non	Oui	Non	Non	Non	Non	Non	Non	Oui	Oui	Oui	Non	Non
une femme	Plus 15 ans	4 – 6	premiereligne																														Non	Non	Non	Non	Non	Non	Non	Non	Non	Non	Non	Non	Non	Non	Non	Non	Non
un homme	Plus 15 ans	2 – 3	premiereligne		1-20%	1-20%	100%	100%	21-40%	1-20%	1-20%	1-20%	0%	0%	Masque	Oui	Oui	Non	Non	Non	Oui	Oui	Oui	Non	Oui	Non	FR	Non	Oui	Non	Non	Non	Oui	Oui	Oui	Non	Non	Non	Oui	Oui	Oui	Non	Non	Non	Non	Non
un homme	Plus 15 ans	2 – 3	premiereligne																														Non	Non	Non	Non	Non	Non	Non	Non	Non	Non	Non	Non	Non	Non	Non	Non	Non
un homme	Entre 7,1 et 15 ans	4 – 6	premiereligne																														Non	Non	Non	Non	Non	Non	Non	Non	Non	Non	Non	Non	Non	Non	Non	Non	Non
un homme	Plus 15 ans	4 – 6	premiereligne		1-20%	1-20%	100%	100%	1-20%	1-20%	1-20%	1-20%	1-20%	1-20%	Intubation	Oui	Oui	Non	Oui	Oui	Oui	Oui	Oui	Oui	Oui	Oui	capnographie	Oui	Oui	Non	Non	Oui	Oui	Non	Non	Non	Non	Non	Non	Non	Non	Non	Non	Non	Oui	Non	Non	Non	Non
une femme	Entre 3 et 7 ans	7 – 9	premiereligne		41-60%	41-60%	100%	100%	41-60%	41-60%	1-20%	1-20%	41-60%	1-20%	Intubation	Oui	Non	Non	Oui	Oui	Oui	Oui	Oui	Non	Oui	Non	oxymetre	Oui	Oui	Oui	Oui	Oui	Oui	Non	Oui	Non	Non	Non	Non	Non	Non	Non	Non	Non	Non	Non	Non	Non	Non
une femme	Entre 7,1 et 15 ans	7 – 9	premiereligne		41-60%	41-60%	100%	100%	41-60%	41-60%	41-60%	21-40%	41-60%	41-60%		Oui	Oui	Non	Oui	Oui	Oui	Oui	Non	Oui	Oui	Non	oxymetre	Oui	Oui	Oui	Oui	Oui	Oui	Oui	Oui	Oui	Non	Non	Non	Non	Non	Non	Non	Non	Non	Non	Non	Non	Non
une femme	Entre 3 et 7 ans	4 – 6	premiereligne		1-20%	1-20%	81-99%	81-99%	1-20%	1-20%	1-20%	1-20%	0%		Non	Oui	Non	Non	Non	Non	Oui	Oui	Non	Oui	Oui	Non	FC	Non	Oui	Oui	Non	Non	Oui	Oui	Oui	Non	Non	Non	Non	Non	Non	Non	Non	Non	Non	Non	Non	Non	Non
un homme	Plus 15 ans	2 – 3	premiereligne		100%	100%	100%	100%	100%	100%	100%	100%	100%	100%		Oui	Non	Non	Non	Oui	Oui	Oui	Non	Non	Oui	Non	oxymetre	Oui	Oui	Non	Oui	Non	Oui	Oui	Oui	Oui	Non	Non	Oui	Non	Non	Non	Non	Non	Non	Non	Non	Non	Non
une femme	Plus 15 ans	2 – 3	premiereligne		0%	0%	100%	100%	1-20%	1-20%	0%	0%	0%	0%	Masque	Oui	Non	Non	Non	Non	Oui	Oui	Non	Oui	Oui	Non	FR	Non	Oui	Non	Non	Non	Non	Non	Non	Oui	Non	Non	Non	Non	Non	Non	Non	Non	Non	Non	Non	Non	Non
une femme	Moins de 3 ans	10 et plus	centrereference		81-99%	81-99%	81-99%	81-99%	81-99%	81-99%	41-60%	41-60%	81-99%	81-99%	Masque	Oui	Oui	Non	Non	Oui	Oui	Oui	Non	Non	Oui	Non	oxymetre	Oui	Oui	Oui	Oui	Non	Oui	Oui	Oui	Oui	Non	Oui	Non	Non	Non	Oui	Non	Oui	Oui	Non	Oui	Oui	Non
une femme	Entre 3 et 7 ans	4 – 6	premiereligne		100%	1-20%	100%	100%	1-20%	1-20%	1-20%	1-20%	1-20%	1-20%		Oui	Non	Non	Non	Oui	Oui	Oui	Non	Non	Oui	Non	couleur	Oui	Oui	Oui	Oui	Non	Oui	Oui	Oui	Non	Non	Non	Non	Non	Non	Non	Non	Non	Non	Non	Non	Non	Non
un homme	Plus 15 ans	2 – 3	premiereligne		21-40%	21-40%	100%	100%	21-40%	21-40%	100%	100%	21-40%	21-40%	Masque	Oui	Non	Non	Oui	Oui	Oui	Oui	Oui	Non	Oui	Non	FC	Non	Oui	Non	Oui	Non	Oui	Oui	Oui	Non	Non	Non	Oui	Non	Non	Non	Non	Non	Non	Non	Non	Non	Non
une femme	Entre 3 et 7 ans	4 – 6	premiereligne																														Non	Non	Non	Non	Non	Non	Non	Non	Non	Non	Non	Non	Non	Non	Non	Non	Non
une femme	Plus 15 ans	4 – 6	centrereference
une femme	Entre 7,1 et 15 ans	4 – 6	premiereligne		21-40%	21-40%	100%	100%	21-40%	21-40%	1-20%	1-20%	21-40%	21-40%		Oui	Oui	Non	Oui	Oui	Oui	Oui	Oui	Non	Oui	Non	oxymetre	Oui	Oui	Oui	Oui	Non	Oui	Oui	Non	Non	Non	Non	Non	Non	Non	Non	Non	Non	Non	Non	Non	Non	Non
une femme	Moins de 3 ans	7 – 9	centrereference																														Non	Non	Non	Non	Non	Non	Non	Non	Non	Non	Non	Non	Non	Non	Non	Non	Non
une femme	Entre 3 et 7 ans	4 – 6	premiereligne		81-99%	81-99%	100%	100%	81-99%	81-99%	1-20%	1-20%	1-20%	1-20%	Intubation	Oui	Oui	Non	Non	Non	Oui	Oui	Non	Oui	Oui	Non	oxymetre	Oui	Oui	Oui	Oui	Oui	Oui	Oui	Oui	Oui	Non	Oui	Oui	Non	Non	Oui	Non	Non	Oui	Non	Oui	Non	Non
un homme	Plus 15 ans	0 – 1	premiereligne
une femme	Plus 15 ans	4 – 6	premiereligne		61-80%	1-20%	100%	100%	61-80%	1-20%	1-20%	1-20%	100%	100%		Oui	Non	Oui	Non	Non	Oui	Oui	Non	Oui	Non	Oui	doppler	Oui	Oui	Non	Oui	Non	Non	Non	Non	Oui	Oui	Oui	Oui	Non	Oui	Non	Non	Non	Oui	Oui	Oui	Non	Non
une femme	Plus 15 ans	4 – 6	premiereligne		1-20%	1-20%	100%	100%	1-20%	1-20%	1-20%	1-20%	0%	0%	Masque	Oui	Non	Non	Non	Oui	Non	Non	Non	Oui	Non	Non		Oui	Oui	Oui	Oui	Non	Oui	Oui	Oui	Non	Non	Non	Non	Non	Non	Non	Non	Non	Non	Non	Non	Non	Non
une femme	Plus 15 ans	7 – 9	premiereligne		100%	1-20%	100%	100%	100%	1-20%	100%	100%	100%	1-20%	Intubation	Oui	Oui	Oui	Non	Oui	Non	Non	Non	Oui	Oui	Non	oxymetre	Non	Non	Oui	Non	Oui	Oui	Oui	Oui	Oui	Oui	Oui	Non	Non	Non	Oui	Oui	Oui	Non	Non	Non	Non	Non
un homme	Plus 15 ans	0 – 1	premiereligne		1-20%	1-20%	0%	0%	0%	0%	0%	0%	0%	0%	Non	Non	Non	Non	Non	Non	Oui	Oui	Non	Non	Non	Non		Non	Oui	Non	Non	Oui
une femme	Plus 15 ans	2 – 3	premiereligne		100%	21-40%	100%	21-40%	100%	41-60%	100%	100%	0%	0%	Masque	Oui	Oui	Non	Oui	Oui	Oui	Oui	Oui	Non	Non	Non	FRV	Oui	Oui	Oui	Oui	Non	Non	Non	Non	Oui	Non	Oui	Non	Non	Non	Non	Non	Non	Non	Non	Non	Non	Non
une femme	Entre 3 et 7 ans	4 – 6	premiereligne		100%	81-99%	100%	81-99%	100%	81-99%	81-99%	81-99%	100%	100%	Intubation	Oui	Oui	Oui	Oui	Oui	Oui	Oui	Non	Oui	Oui	Oui	FC	Oui	Oui	Oui	Non	Non	Oui	Oui	Oui	Oui	Oui	Oui	Non	Non	Non	Oui	Oui	Non	Oui	Oui	Oui	Non	Non
une femme	Entre 3 et 7 ans	10 et plus	centrereference		81-99%	61-80%	81-99%	61-80%	81-99%	61-80%	21-40%	1-20%	81-99%	61-80%	Masque	Oui	Non	Non	Non	Oui	Oui	Oui	Non	Non	Oui	Non	oxymetre	Oui	Oui	Non	Non	Non	Oui	Oui	Oui	Oui	Non	Oui	Oui	Non	Oui	Non	Non	Non	Oui	Non	Oui	Oui	Non
une femme	Plus 15 ans	2 – 3	premiereligne		81-99%	41-60%	100%	81-99%	61-80%	41-60%	1-20%	1-20%	61-80%	41-60%	Non	Oui	Non	Oui	Non	Non	Oui	Oui	Non	Oui	Oui	Oui	oxymetre	Non	Oui	Oui	Oui	Oui	Oui	Oui	Oui	Oui	Oui	Oui	Non	Non	Non	Oui	Oui	Oui	Oui	Oui	Oui	Non	Non
une femme	Entre 3 et 7 ans	10 et plus	centrereference		100%		100%		61-80%		41-60%		61-80%			Oui	Non	Oui	Non	Oui	Oui	Non	Non	Oui	Oui	Oui	capnographie	Oui	Oui	Oui	Oui	Non	Oui	Oui	Oui	Oui	Non	Oui	Non	Non	Non	Oui	Oui	Oui	Oui	Oui	Oui	Oui	Non
une femme	Moins de 3 ans	7 – 9	centrereference		100%	100%	100%	100%	81-99%	81-99%	100%	81-99%	81-99%		Masque	Oui	Oui	Oui	Oui	Oui	Oui	Oui	Non	Non	Oui	Oui	oxymetre	Oui	Oui	Oui	Oui	Oui	Oui	Oui	Oui	Oui	Oui	Oui	Oui	Non	Non	Oui	Non	Non	Oui	Oui	Oui	Oui	Non
une femme	Moins de 3 ans	7 – 9	premiereligne		61-80%	1-20%	100%	100%	21-40%	1-20%	1-20%	0%	21-40%	1-20%	Masque	Oui	Non	Non	Oui	Non	Oui	Oui	Oui	Non	Oui	Non	oxymetre	Non	Oui	Oui	Non	Non	Oui	Oui	Oui	Non	Non	Non	Non	Non	Non	Non	Non	Non	Non	Non	Non	Non	Non
une femme	Entre 3 et 7 ans	2 – 3	premiereligne		1-20%	1-20%	100%	100%	1-20%	1-20%	1-20%	1-20%	1-20%	1-20%	Oui	Oui	Non	Non	Non	Oui	Non	Oui	Non	Oui	Non	Non		Non	Oui	Non	Non	Non	Oui	Oui	Oui	Non	Non	Non	Non	Non	Non	Non	Non	Non	Non	Non	Non	Non	Non
une femme	Entre 7,1 et 15 ans	2 – 3	premiereligne		81-99%	81-99%	81-99%	81-99%	81-99%	81-99%	21-40%	21-40%	81-99%	81-99%	Intubation	Oui	Oui	Non	Oui	Oui	Oui	Oui	Oui	Oui	Oui	Non		Non	Oui	Non	Non	Non	Oui	Oui	Non	Oui	Oui	Non	Oui	Non	Oui	Oui	Oui	Non	Non	Non	Non	Non	Non
une femme	Plus 15 ans	2 – 3	premiereligne			1-20%		81-99%		1-20%		0%		1-20%	Intubation	Oui	Non	Non	Non	Non	Oui	Oui	Non	Non	Oui	Non	oxymetre	Oui	Non	Non	Oui	Oui	Oui	Oui	Non	Non	Non	Non	Non	Non	Non	Non	Non	Non	Non	Non	Non	Non	Non
une femme	Entre 3 et 7 ans	10 et plus	centrereference		81-99%	81-99%	81-99%	81-99%	81-99%	81-99%	100%	100%	81-99%	81-99%	Masque	Oui	Oui	Oui	Oui	Oui	Oui	Oui	Non	Non	Oui	Oui	capnographie	Oui	Oui	Oui	Non	Non	Oui	Oui	Non	Oui	Non	Oui	Oui	Non	Oui	Non	Non	Non	Oui	Non	Oui	Oui	Non
une femme	Plus 15 ans	2 – 3	premiereligne		1-20%	1-20%	100%	100%	1-20%	1-20%	100%	100%	0%	0%		Oui	Oui	Non	Oui	Non	Oui	Oui	Oui	Non	Oui	Non	auscultation	Non	Oui	Non	Non	Non	Oui	Oui	Non	Non	Non	Non	Non	Non	Non	Non	Non	Non	Non	Non	Non	Non	Non
un homme	Plus 15 ans	2 – 3	premiereligne		1-20%	1-20%	100%	81-99%	1-20%	1-20%	100%	100%	0%	0%		Oui	Oui	Non	Non	Non	Non	Oui	Non	Oui	Oui	Oui	FR	Non	Oui	Oui	Non	Non	Oui	Oui	Oui	Non	Non	Non	Non	Non	Non	Oui	Non	Non	Oui	Oui	Oui	Non	Non
une femme	Moins de 3 ans	2 – 3	premiereligne		41-60%	1-20%	100%	100%	41-60%	1-20%	1-20%	1-20%	1-20%	1-20%		Oui	Non	Non	Non	Oui	Oui	Oui	Non	Non	Oui	Non	oxymetre	Oui	Oui	Oui	Oui	Oui	Oui	Oui	Oui	Non	Non	Non	Non	Non	Non	Non	Non	Non	Non	Non	Non	Non	Non
une femme	Entre 7,1 et 15 ans	10 et plus	centrereference		100%	81-99%	100%	100%	100%	81-99%	61-80%	1-20%	100%	81-99%	Masque	Oui	Oui	Oui	Oui	Oui	Oui	Non	Non	Oui	Oui	Non	oxymetre	Oui	Oui	Oui	Oui	Oui	Oui	Oui	Non	Oui	Non	Oui	Oui	Non	Oui	Oui	Non	Oui	Oui	Non	Oui	Oui	Non
une femme	Entre 7,1 et 15 ans	10 et plus	premiereligne		21-40%	1-20%	100%	100%	21-40%	1-20%	1-20%	1-20%	21-40%	1-20%	Masque	Oui	Non	Non	Oui	Non	Oui	Oui	Non	Oui	Oui	Non	oxymetre	Non	Oui	Non	Oui	Oui	Oui	Oui	Oui	Non	Non	Non	Non	Non	Non	Oui	Oui	Oui	Non	Non	Non	Non	Non
une femme	Entre 3 et 7 ans	4 – 6	premiereligne		1-20%	1-20%	100%	41-60%	1-20%	1-20%	0%	0%	1-20%	1-20%	Masque	Oui	Non	Non	Non	Non	Oui	Oui	Non	Non	Oui	Non	FR	Oui	Oui	Oui	Non	Non	Oui	Oui	Oui	Non	Non	Non	Non	Non	Non	Non	Non	Non	Non	Non	Non	Non	Non
une femme	Entre 3 et 7 ans	4 – 6	centrereference		100%	100%	100%	100%	100%	100%	41-60%	41-60%	100%	100%	Intubation	Oui	Non	Oui	Oui	Oui	Oui	Oui	Non	Non	Oui	Oui	capnographie	Non	Oui	Oui	Non	Non	Oui	Oui	Oui	Oui	Oui	Oui	Oui	Non	Non	Oui	Oui	Oui	Oui	Oui	Oui	Oui	Non
une femme	Entre 7,1 et 15 ans	0 – 1	premiereligne		81-99%	61-80%	100%	61-80%	81-99%	61-80%	1-20%	1-20%	100%	100%	Non	Oui	Oui	Oui	Oui	Oui	Oui	Oui	Non	Oui	Oui	Oui	oxymetre	Oui	Oui	Oui	Non	Non	Oui	Oui	Non	Oui	Oui	Non	Non	Non	Non	Oui	Oui	Non	Oui	Oui	Non	Non	Non
une femme	Plus 15 ans	2 – 3	premiereligne		100%	21-40%	100%	100%	100%	21-40%	1-20%	1-20%	100%	21-40%		Oui	Non	Non	Oui	Non	Oui	Oui	Non	Oui	Oui	Non	auscultation	Non	Oui	Non	Non	Oui	Oui	Oui	Non	Non	Non	Non	Non	Non	Non	Oui	Oui	Non	Non	Non	Non	Non	Non
une femme	Entre 3 et 7 ans	10 et plus	centrereference		81-99%	81-99%	81-99%	81-99%	81-99%	81-99%	21-40%	21-40%	81-99%	81-99%	Masque	Oui	Oui	Oui	Non	Non	Non	Oui	Non	Non	Oui	Oui	capnographie	Oui	Oui	Oui	Non	Non	Oui	Oui	Oui	Oui	Non	Oui	Non	Non	Non	Oui	Non	Oui	Oui	Non	Oui	Oui	Non
une femme	Entre 3 et 7 ans	10 et plus	centrereference		100%	100%	100%	100%	100%	100%	100%	100%	100%	100%	Intubation	Oui	Non	Oui	Non	Oui	Oui	Oui	Non	Oui	Oui	Oui	doppler	Oui	Oui	Oui	Oui	Oui	Oui	Oui	Oui	Oui	Non	Oui	Non	Non	Non	Non	Non	Non	Oui	Oui	Oui	Oui	Non
une femme	Plus 15 ans	0 – 1	premiereligne		41-60%	41-60%	100%	81-99%	41-60%	41-60%	0%	0%	100%	100%	Non	Oui	Non	Non	Oui	Non	Oui	Oui	Non	Non	Oui	Non	oxymetre	Non	Oui	Oui	Non	Non	Oui	Oui	Oui	Non	Non	Non	Non	Non	Non	Non	Non	Non	Non	Non	Non	Non	Non
un homme	Plus 15 ans	2 – 3	premiereligne		1-20%	1-20%	100%	100%	1-20%	1-20%	0%	100%	0%	0%		Oui	Non	Non	Non	Non	Non	Oui	Non	Non	Oui	Non	oxymetre	Oui	Non	Non	Oui	Non	Oui	Oui	Oui	Non	Non	Non	Non	Non	Non	Non	Non	Non	Non	Non	Non	Non	Non
une femme	Plus 15 ans	2 – 3	premiereligne		41-60%	21-40%	100%	61-80%	41-60%	41-60%	1-20%	1-20%	100%	100%		Oui	Non	Non	Non	Non	Oui	Oui	Non	Non	Oui	Oui	FRV	Non	Oui	Non	Oui	Non	Oui	Oui	Non	Non	Non	Non	Non	Non	Non	Non	Non	Non	Oui	Oui	Non	Non	Non
une femme	Plus 15 ans	7 – 9	premiereligne				41-60%		1-20%		41-60%				Non	Non	Non	Non	Oui	Non	Oui	Oui	Oui	Non	Oui	Non		Non	Oui	Oui	Non	Non	Oui	Oui	Oui	Oui	Non	Non	Oui	Non	Non	Non	Non	Non	Non	Non	Non	Non	Non
un homme	Plus 15 ans	7 – 9	centrereference		100%	100%	100%	100%	81-99%	81-99%	21-40%	21-40%	81-99%	81-99%	Intubation	Oui	Non	Oui	Non	Oui	Oui	Non	Non	Oui	Oui	Oui	FC	Oui	Oui	Non	Oui	Non	Oui	Oui	Oui	Oui	Non	Oui	Non	Non	Non	Non	Non	Non	Oui	Non	Oui	Oui	Non
une femme	Entre 7,1 et 15 ans	10 et plus	centrereference													Oui	Non	Non	Non	Oui	Oui	Oui	Non	Non	Non	Oui	doppler	Oui	Oui	Oui	Non	Oui	Oui	Non	Oui	Oui	Non	Oui	Non	Non	Non	Non	Non	Non	Oui	Non	Oui	Non	Non
un homme	Entre 3 et 7 ans	10 et plus	centrereference																														Non	Non	Non	Non	Non	Non	Non	Non	Non	Non	Non	Non	Non	Non	Non	Non	Non
une femme	Plus 15 ans	4 – 6	premiereligne		1-20%	1-20%	100%	81-99%	1-20%	1-20%	0%	1-20%	0%	0%	Masque	Oui	Non	Non	Non	Non	Oui	Oui	Non	Non	Oui	Non	FR	Non	Oui	Non	Oui	Non	Oui	Oui	Non	Non	Non	Non	Non	Non	Non	Non	Non	Non	Non	Non	Non	Non	Non
une femme	Plus 15 ans	7 – 9	premiereligne		1-20%	1-20%	100%	61-80%	1-20%	1-20%	0%	0%	1-20%	1-20%	Non	Oui	Non	Non	Non	Non	Oui	Oui	Non	Non	Oui	Oui	oxymetre						Oui	Oui	Oui	Non	Non	Non	Non	Non	Non	Oui	Oui	Oui	Non	Non	Non	Non	Non
une femme	Entre 7,1 et 15 ans	7 – 9	premiereligne		1-20%	1-20%	100%	81-99%	1-20%	1-20%	1-20%	1-20%	1-20%	1-20%	Intubation	Oui	Non	Non	Non	Non	Oui	Oui	Non	Non	Oui	Non	oxymetre	Oui	Oui	Non	Oui	Oui	Oui	Oui	Oui	Non	Non	Non	Non	Non	Non	Non	Non	Non	Non	Non	Non	Non	Non
une femme	Entre 7,1 et 15 ans	0 – 1	premiereligne
un homme	Plus 15 ans	4 – 6	premiereligne		81-99%	81-99%	61-80%	41-60%	61-80%	41-60%	0%	0%	0%	0%	Non	Oui	Non	Non	Oui	Non	Oui	Oui	Oui	Non	Oui	Non		Oui	Oui	Oui	Non	Non	Oui	Oui	Non	Oui	Non	Oui	Non	Non	Non	Oui	Oui	Oui	Non	Non	Non	Non	Non
un homme	Plus 15 ans	2 – 3	premiereligne		1-20%	1-20%	100%	81-99%	1-20%	1-20%	0%	0%	1-20%	1-20%	Intubation	Oui	Non	Non	Oui	Non	Oui	Oui	Non	Oui	Oui	Non	oxymetre	Non	Oui	Non	Non	Non	Oui	Oui	Non	Non	Non	Non	Non	Non	Non	Non	Non	Non	Non	Non	Non	Non	Non
un homme	Plus 15 ans	4 – 6	premiereligne		100%	1-20%	100%	100%	1-20%	1-20%	0%	0%	1-20%	1-20%	Intubation	Oui	Non	Non	Non	Oui	Non	Oui	Non	Oui	Oui	Non	oxymetre	Oui	Oui	Non	Oui	Non	Oui	Oui	Oui	Oui	Non	Oui	Non	Non	Non	Oui	Oui	Oui	Non	Non	Non	Non	Non
une femme	Plus 15 ans	2 – 3	premiereligne		1-20%	1-20%	100%	81-99%	1-20%	1-20%	0%	0%	1-20%	1-20%	Non	Oui	Non	Non	Oui	Non	Oui	Oui	Oui	Non	Oui	Non	oxymetre	Non	Oui	Non	Non	Oui	Oui	Oui	Oui	Non	Non	Non	Non	Non	Non	Non	Non	Non	Non	Non	Non	Non	Non
une femme	Plus 15 ans	4 – 6	premiereligne		1-20%	1-20%	100%	100%	1-20%	1-20%	61-80%	61-80%	1-20%	1-20%	Masque	Oui	Non	Non	Non	Oui	Oui	Oui	Non	Oui	Non	Non	oxymetre	Oui	Oui	Oui	Oui	Oui	Oui	Oui	Oui	Oui	Non	Oui	Oui	Oui	Oui	Non	Non	Non	Non	Non	Non	Non	Non
une femme	Plus 15 ans	2 – 3	premiereligne		81-99%	61-80%	61-80%	81-99%	81-99%	81-99%	81-99%	81-99%	81-99%	81-99%	Intubation	Oui	Oui	Non	Oui	Oui	Oui	Oui	Oui	Oui	Oui	Oui		Non	Oui	Oui	Non	Non	Non	Non	Non	Non	Non	Non	Non	Non	Non	Non	Non	Non	Non	Non	Non	Non	Non
un homme	Plus 15 ans	2 – 3	premiereligne		1-20%	1-20%	61-80%	41-60%	1-20%	1-20%	0%	0%	1-20%	1-20%	Non	Oui	Oui	Non	Oui	Non	Oui	Oui	Non	Oui	Oui	Oui	capnographie	Oui	Oui	Oui	Oui	Non	Non	Non	Non	Non	Non	Non	Non	Non	Non	Non	Non	Non	Non	Non	Non	Oui	Non
un homme	Plus 15 ans	0 – 1	premiereligne
une femme	Entre 3 et 7 ans	4 – 6	premiereligne		100%	41-60%	100%	100%	100%	41-60%	1-20%	1-20%	100%	41-60%	Masque	Oui	Non	Oui	Non	Oui	Non	Oui	Non	Oui	Oui	Non	FR	Oui	Oui	Non	Oui	Oui	Oui	Oui	Oui	Oui	Oui	Oui	Non	Non	Non	Non	Non	Non	Non	Non	Non	Non	Non
une femme	Plus 15 ans	0 – 1	premiereligne		100%	100%	100%	100%	100%	100%	41-60%	0%	100%	100%	Non	Non	Non	Oui	Non	Oui	Oui	Oui	Non	Oui	Oui	Oui	capnographie	Oui	Oui	Oui	Non	Oui	Oui	Oui	Oui	Oui	Oui	Oui	Oui	Oui	Oui	Non	Non	Non	Oui	Oui	Oui	Non	Non
un homme	Plus 15 ans	4 – 6	premiereligne		81-99%	81-99%	100%	100%	41-60%	41-60%	100%	100%	100%	100%	Masque	Oui	Non	Non	Non	Oui	Oui	Oui	Oui	Non	Oui	Non	oxymetre	Non	Oui	Non	Non	Non	Oui	Non	Non	Non	Non	Non	Non	Non	Non	Oui	Non	Non	Non	Non	Non	Non	Non
un homme	Plus 15 ans	2 – 3	premiereligne		21-40%	21-40%	100%	61-80%	21-40%	21-40%	1-20%	1-20%	21-40%	21-40%	Non	Oui	Non	Non	Non	Oui	Oui	Oui	Non	Oui	Oui	Non	oxymetre	Non	Non	Non	Non	Non	Oui	Oui	Oui	Non	Non	Non	Non	Non	Non	Oui	Oui	Oui	Non	Non	Non	Non	Non
une femme	Entre 7,1 et 15 ans	10 et plus	premiereligne		21-40%	21-40%	100%	81-99%	21-40%	21-40%	1-20%	1-20%	21-40%	21-40%	Intubation	Oui	Oui	Non	Non	Non	Oui	Oui	Non	Non	Oui	Non	FR	Oui	Oui	Non	Non	Non	Oui	Oui	Oui	Oui	Non	Oui	Oui	Non	Oui	Non	Non	Non	Oui	Non	Oui	Oui	Non
un homme	Plus 15 ans	0 – 1	premiereligne		61-80%	21-40%	100%	81-99%	1-20%	1-20%	1-20%	1-20%	1-20%	1-20%	Intubation	Oui	Oui	Non	Oui	Oui	Oui	Oui	Oui	Oui	Oui	Oui	oxymetre	Oui	Oui	Non	Oui	Non	Oui	Oui	Oui	Oui	Non	Oui	Oui	Non	Oui	Oui	Non	Non	Oui	Oui	Oui	Non	Non
un homme	Plus 15 ans	2 – 3	premiereligne		21-40%	1-20%	100%	100%	100%	100%	1-20%	1-20%	100%	100%		Oui	Non	Non	Oui	Oui	Oui	Oui	Non	Non	Oui	Non	doppler	Oui	Oui	Oui	Oui	Non	Oui	Oui	Oui	Oui	Non	Oui	Non	Non	Non	Non	Non	Non	Non	Non	Non	Non	Non
une femme	Plus 15 ans	2 – 3	premiereligne		100%	100%	100%	100%	100%	100%	41-60%	100%	41-60%	41-60%	Intubation	Oui	Oui	Oui	Oui	Oui	Oui	Oui	Oui	Oui	Oui	Oui		Oui	Oui	Non	Non	Non	Oui	Non	Oui	Oui	Non	Oui	Oui	Non	Non	Oui	Non	Non	Oui	Non	Oui	Non	Non
un homme	Moins de 3 ans	0 – 1	premiereligne																														Non	Non	Non	Non	Non	Non	Non	Non	Non	Non	Non	Non	Non	Non	Non	Non	Non
une femme	Entre 3 et 7 ans	10 et plus	centrereference		100%	100%	100%	100%	61-80%	61-80%	100%	100%	61-80%	61-80%		Oui	Oui	Non	Non	Oui	Non	Oui	Non	Oui	Oui	Oui		Non	Oui	Non	Oui	Non	Oui	Oui	Non	Oui	Non	Oui	Oui	Non	Non	Oui	Oui	Non	Oui	Oui	Non	Oui	Non
une femme	Entre 3 et 7 ans	4 – 6	premiereligne																														Non	Non	Non	Non	Non	Non	Non	Non	Non	Non	Non	Non	Non	Non	Non	Non	Non
un homme	Entre 7,1 et 15 ans	2 – 3	premiereligne		41-60%	1-20%	100%	100%	41-60%	1-20%	0%	0%	0%	0%		Oui	Non	Oui	Non	Oui	Oui	Oui	Non	Non	Oui	Non	oxymetre	Oui	Oui	Oui	Oui	Non	Oui	Oui	Oui	Oui	Oui	Oui	Oui	Non	Non	Non	Non	Non	Non	Non	Non	Non	Non
une femme	Entre 7,1 et 15 ans	2 – 3	premiereligne													Oui	Non	Oui	Non	Oui	Oui	Oui	Non	Oui	Oui	Non	oxymetre	Oui	Oui	Oui	Oui	Non	Oui	Oui	Oui	Oui	Oui	Oui	Non	Non	Non	Non	Non	Non	Non	Non	Non	Non	Non
une femme	Plus 15 ans	7 – 9	premiereligne		1-20%	1-20%	1-20%	21-40%	1-20%	1-20%	1-20%	1-20%	1-20%	1-20%	Masque	Non	Oui	Non	Non	Non	Non	Oui	Non	Non	Non	Non		Oui	Oui	Oui	Oui	Oui	Oui	Non	Non	Oui	Non	Non	Oui	Non	Non	Oui	Non	Non	Oui	Non	Non	Non	Non
une femme	Entre 3 et 7 ans	10 et plus	centrereference		81-99%	81-99%	81-99%	81-99%	81-99%	81-99%	41-60%	41-60%	81-99%	81-99%	Masque	Oui	Non	Non	Non	Oui	Non	Oui	Non	Non	Oui	Non	oxymetre	Oui	Non	Non	Oui	Non	Oui	Oui	Oui	Oui	Non	Oui	Non	Non	Non	Oui	Non	Oui	Oui	Non	Oui	Oui	Non
un homme	Entre 7,1 et 15 ans	4 – 6	premiereligne		41-60%	21-40%	100%	100%	41-60%	41-60%	100%	100%	41-60%	41-60%	Masque	Oui	Oui	Oui	Non	Non	Non	Oui	Non	Oui	Oui	Non	oxymetre	Oui	Oui	Oui	Non	Non	Oui	Oui	Non	Oui	Oui	Oui	Non	Non	Non	Non	Non	Non	Non	Non	Non	Oui	Non
un homme	Plus 15 ans	0 – 1	premiereligne		0%	0%	100%	81-99%	1-20%	1-20%	0%	0%	0%	0%	Masque	Oui	Non	Non	Non	Non	Oui	Oui	Non	Oui	Non	Non		Non	Oui	Non	Oui	Oui	Oui	Non	Oui	Oui	Non	Oui	Non	Non	Non	Oui	Non	Oui	Oui	Non	Oui	Non	Non
une femme	Plus 15 ans	4 – 6	premiereligne		41-60%	41-60%	100%	81-99%	41-60%	41-60%	1-20%	21-40%	41-60%	41-60%		Oui	Non	Non	Non	Non	Oui	Oui	Non	Non	Oui	Non	oxymetre	Oui	Oui	Oui	Oui	Non	Oui	Oui	Non	Oui	Non	Oui	Non	Non	Non	Non	Non	Non	Non	Non	Non	Non	Non
une femme	Entre 3 et 7 ans	10 et plus	premiereligne		1-20%	1-20%	100%	100%	1-20%	1-20%	0%	0%	0%	0%	Masque	Oui	Non	Non	Non	Non	Non	Non	Non	Non	Oui	Non	FC	Non	Oui	Non	Non	Oui	Oui	Oui	Non	Non	Non	Non	Non	Non	Non	Non	Non	Non	Non	Non	Non	Non	Non
une femme	Plus 15 ans	4 – 6	premiereligne
[truncated: 64 more columns]
